# Supplementary material for: Prognostic value of SOX9 in cervical cancer: Bioinformatics and experimental approaches
Source: Front Genet. 2022 Aug 8;13:939328. doi: 10.3389/fgene.2022.939328 (PMC9394184; doi:10.3389/fgene.2022.939328)
Supplement: Supplementary file 6 [file Table1.XLSX]

## Sheet: Primer
Primer	Sequence（5'-3'）	Product（bp）
SOX9-F2	CCCGCTCACAGTACGACTAC
SOX9-R2	CTGAGCGGGGTTCATGTAGG	113
ACTB-F2	AGACCTGTACGCCAACACAG
ACTB-R2	CGCTCAGGAGGAGCAATGAT	132

## Sheet: RNA
样品编号	样品名称	分组	浓度值	单位	A260	A280	260/280	260/230	消光因子
1	1110916	1	343.132	μg/ml	8.578	4.877	1.759	0.910	40.00
2	1102739	1	1469	μg/ml	93.407	46.516	2.008	1.956	40.00
3	1100552	1	669.424	μg/ml	16.736	9.738	1.719	0.808	40.00
4	1117251	1	475.050	μg/ml	11.876	7.257	1.636	0.671	40.00
5	1116196	1	435.579	μg/ml	10.889	7.082	1.538	0.544	40.00
6	111490	1	401.975	μg/ml	10.049	6.494	1.547	0.583	40.00
7	1112111	1	236.543	μg/ml	5.914	3.855	1.534	0.686	40.00
8	1118479	1	1219	μg/ml	46.297	24.795	1.867	1.621	40.00
9	1112513	1	60.628	μg/ml	1.516	1.241	1.221	0.280	40.00
10	1120021	1	240.045	μg/ml	6.001	4.121	1.456	0.282	40.00
11	1105888	1	354.857	μg/ml	8.871	5.180	1.712	0.787	40.00
12	1119769	1	331.923	μg/ml	8.298	5.444	1.524	0.501	40.00
13	1112752	1	1245	μg/ml	88.875	45.524	1.952	1.938	40.00
14	1117591	1	195.575	μg/ml	4.889	3.573	1.368	0.361	40.00
15	1110347	1	635.002	μg/ml	15.875	10.432	1.522	0.584	40.00
16	1120030	1	203.804	μg/ml	5.095	3.392	1.502	0.638	40.00
17	1117251	2	71.498	μg/ml	0.587	0.406	1.446	0.998	40.00
18	1112752	2	322.937	μg/ml	8.073	5.002	1.614	0.607	40.00
19	1112111	2	78.314	μg/ml	1.958	1.218	1.608	0.674	40.00
20	1110916	2	112.178	μg/ml	2.804	1.574	1.782	1.733	40.00
21	1119769	2	60.278	μg/ml	1.507	1.132	1.331	0.258	40.00
22	1116196	2	594.782	μg/ml	14.870	7.959	1.868	2.111	40.00
23	1105888	2	341.112	μg/ml	8.528	4.646	1.836	1.676	40.00
24	111490	2	68.408	μg/ml	1.710	1.010	1.693	1.105	40.00
25	1120030	2	124.444	μg/ml	3.111	1.939	1.604	1.044	40.00
26	1110347	2	461.955	μg/ml	11.549	6.154	1.877	1.967	40.00
27	1120021	2	159.574	μg/ml	3.989	2.474	1.613	0.661	40.00
28	1102739	2	103.132	μg/ml	2.578	1.652	1.560	1.906	40.00
29	1112513	2	282.360	μg/ml	7.059	3.954	1.785	2.004	40.00
30	1118479	2	446.312	μg/ml	11.158	5.844	1.909	1.900	40.00
31	1100552	2	241.807	μg/ml	6.045	3.466	1.744	1.552	40.00
32	1117591	2	157.329	μg/ml	3.933	2.366	1.662	1.100	40.00

## Sheet: Result
Gene	Group	Sample	Ct1	Ct2	Ct3	Ct Mean	ΔCt	2^-ΔCt	2^-ΔΔCt	2^-ΔΔCt Mean
SOX9	分组1	1110916	22.9022	23.6968	23.325	23.308	5.32794	0.024896	2.10405	3.14477
		1102739	21.8698	21.7825	21.7252	21.7925	4.5355	0.04312	3.64422
		1100552	24.5676	24.6864	24.6196	24.6245	4.26585	0.0519816	4.39315
		1117251	24.7584	24.8944	25.1596	24.9375	6.56558	0.0105576	0.892258
		1116196	24.6821	24.6139	24.731	24.6757	6.66414	0.00986036	0.833333
		111490	24.6151	24.7135	24.8781	24.7356	6.56074	0.010593	0.895254
		1112111	19.4764	19.6699	19.7215	19.6226	2.83609	0.140039	11.8352
		1118479	30.5166	30.1425	30.6093	30.4228	3.35382	0.0978135
		1112513	21.9852	22.0835	22.0601	22.0429	4.29587	0.0509113	4.30269
		1120021	23.5168	23.649	23.6584	23.6081	6.70952	0.00955504	0.807529
		1105888	25.6525	25.8729	25.7569	25.7607	8.73637	0.00234471	0.19816
		1119769	27.2007	26.6728	27.2682	27.0472	10.4746	0.00070279	0.0593952
		1112752	28.9299	30.2176	29.5597	29.5691	6.42242	0.0116589
		1117591	18.5811	18.8255	18.7421	18.7163	3.01438	0.12376	10.4594
		1110347	22.4538	22.5038	22.6192	22.5256	4.96514	0.0320143	2.70564
		1120030	25.9133	26.1638	26.4511	26.1761	6.55859	0.0106088	0.896589
	分组2	1117251（2）	25.196	25.2957	25.2663	25.2527	6.0013	0.0156109	1.31933	1
		1112752（2）	27.0506	26.8913	26.8969	26.9463	10.5315	0.000675627	0.0570996
		1112111（2）	20.7086	20.2784	20.4596	20.4822	3.72977	0.0753752	6.37022
		1110916（2）	23.303	23.2065	23.3761	23.2952	6.66409	0.0098607	0.833361
		1119769（2）	28.4917	28.4583	28.7346	28.5615	9.84295	0.00108887	0.0920243
		1116196（2）	27.4507	27.3034	27.4	27.3847	9.44591	0.00143384	0.121178
		1105888（2）	23.8095	23.9096	23.981	23.9	6.10801	0.014498	1.22527
		111490（2）	26.2944	26.1956	26.5865	26.3589	6.73877	0.00936328	0.791323
		1120030（2）	25.9462	26.1625	25.7215	25.9434	8.80971	0.0022285	0.188338
		1110347（2）	24.0722	23.9518	24.1665	24.0635	5.90986	0.0166324	1.40566
		1120021（2）	27.853	27.9147	27.9724	27.9133	11.5636	0.000330384	0.0279218
		1102739（2）	25.7692	25.6448	25.9108	25.7749	8.38878	0.0029835	0.252146
		1112513（2）	24.6356	24.7578	24.6855	24.6929	5.69577	0.0192931	1.63053
		1118479（2）	26.0633	25.9511	26.1333	26.0492	6.54035	0.0107438	0.907997
		1100552（2）	25.708	25.9615	25.7638	25.8111	6.86938	0.00855286	0.722832
		1117591（2）	27.957	28.5865	28.3884	28.3106	10.5917	0.000648027	0.0547669
ACTB	分组1	1110916	17.7669	17.8697	18.3036	17.98
		1102739	17.2145	17.2892	17.2674	17.257
		1100552	20.3558	20.2598	20.4605	20.3587
		1117251	18.4771	18.2043	18.4343	18.3719
		1116196	18.2931	17.8208	17.9206	18.0115
		111490	17.9074	18.2654	18.3517	18.1748
		1112111	16.6669	16.8282	16.8643	16.7865
		1118479	26.6012	27.4221	27.1836	27.069
		1112513	17.6577	17.7737	17.8097	17.747
		1120021	16.8896	16.8952	16.9109	16.8985
		1105888	17.1422	16.8674	17.0635	17.0244
		1119769	16.6475	16.6131	16.4573	16.5726
		1112752	22.9646	23.2292	23.2461	23.1466
		1117591	15.4885	15.8352	15.7821	15.7019
		1110347	17.4634	17.5977	17.6203	17.5605
		1120030	19.6557	19.7538	19.4429	19.6175
	分组2	1117251（2）	19.325	19.2725	19.1566	19.2514
		1112752（2）	16.2731	16.3982	16.5731	16.4148
		1112111（2）	16.6901	16.7417	16.8255	16.7524
		1110916（2）	16.5957	16.6472	16.6505	16.6311
		1119769（2）	18.5845	18.8211	18.7501	18.7186
		1116196（2）	17.8552	17.9074	18.0538	17.9388
		1105888（2）	17.7843	17.7085	17.8833	17.792
		111490（2）	19.6801	19.4722	19.708	19.6201
		1120030（2）	16.911	17.2564	17.2336	17.1337
		1110347（2）	18.0787	17.9374	18.4448	18.1536
		1120021（2）	16.3862	16.284	16.379	16.3498
		1102739（2）	17.5308	17.4604	17.1672	17.3861
		1112513（2）	19.0078	18.9507	19.033	18.9972
		1118479（2）	19.6172	19.4904	19.4191	19.5089
		1100552（2）	19.1567	18.5563	19.1122	18.9417
		1117591（2）	17.7975	17.8296	17.5297	17.719
