# Supplementary material for: Prognostic value of SOX9 in cervical cancer: Bioinformatics and experimental approaches
Source: Front Genet. 2022 Aug 8;13:939328. doi: 10.3389/fgene.2022.939328 (PMC9394184; doi:10.3389/fgene.2022.939328)
Supplement: Supplementary file 7 [file DataSheet1.CSV]

ID	TCGA-MY-A5BF-11A	TCGA-HM-A3JJ-11A	TCGA-FU-A3EO-11A	TCGA-DS-A7WI	TCGA-EX-A449	TCGA-VS-A958	TCGA-MY-A5BE	TCGA-C5-A905	TCGA-Q1-A73Q	TCGA-BI-A0VR	TCGA-EK-A2PK	TCGA-FU-A3WB	TCGA-MA-AA41	TCGA-IR-A3LK	TCGA-VS-A952	TCGA-C5-A8YT	TCGA-EA-A5ZD	TCGA-C5-A1MI	TCGA-EK-A2RO	TCGA-FU-A3YQ	TCGA-C5-A7CL	TCGA-VS-A9UB	TCGA-C5-A1BM	TCGA-C5-A2LY	TCGA-EA-A50E	TCGA-ZJ-AAXU	TCGA-HM-A6W2	TCGA-C5-A1MQ	TCGA-C5-A1BE	TCGA-C5-A1MN	TCGA-VS-A9U7	TCGA-ZJ-AB0I	TCGA-LP-A4AX	TCGA-JW-A5VH	TCGA-C5-A902	TCGA-FU-A23L	TCGA-FU-A3NI	TCGA-VS-A9UT	TCGA-C5-A8YR	TCGA-VS-A94X	TCGA-VS-A8EK	TCGA-FU-A3HZ	TCGA-ZJ-AAXT	TCGA-C5-A2LT	TCGA-WL-A834	TCGA-FU-A40J	TCGA-MU-A5YI	TCGA-MA-AA3W	TCGA-EK-A2PG
AARSD1	1.01687491	1.260071061	1.150407364	1.6131878	1.250503175	1.18538933	1.004786294	1.611451297	1.218527799	0.980121553	1.3597474	1.179494373	1.38582756	1.35627869	1.104582597	1.227987777	0.95794285	1.291508	1.13596633	1.027210748	1.439077	1.02742375	1.373093233	1.22669164	1.459292811	1.450521707	1.962148743	1.20585337	1.145594657	1.28329084	1.37099416	0.57930958	1.388794024	1.57841517	2.037234618	1.216011	1.007416821	1.240090449	1.264986251	1.53532771	1.442063544	1.36389555	1.64370153	0.76551233	1.28527533	1.50491	1.095080641	1.16376181	1.31793379
ABHD16A	1.13502813	1.604942793	1.435631985	1.40807401	1.82235481	1.64541386	1.452442156	1.103227882	1.474735417	1.794776103	1.97808108	1.722941143	1.41974027	1.77608625	1.808242236	1.551969537	1.40179527	1.992617	1.19889502	1.695303646	1.82182	1.85934217	1.531406458	1.4320543	1.266543488	1.070022658	1.778368083	1.24592443	1.582927208	1.32005207	1.6560317	2.62643562	2.037846334	2.15267247	1.770122643	2.30309	1.359198379	2.223174777	1.196722946	1.20091128	1.326521447	2.14467525	1.89508262	0.95751549	1.65865604	1.233514	1.591126778	1.60946956	1.11535395
ABHD17C	3.60583124	1.261619068	1.446746354	4.06932143	4.042387143	4.50881939	4.550501145	4.892284534	4.218433922	5.114685467	5.48206252	2.989552624	4.33827313	4.28122035	4.054218524	3.078692158	4.95514446	3.402977	4.14662687	4.559696602	5.542962	4.60157678	4.117349783	3.27220781	4.226488192	4.628996372	2.447521313	3.03791829	4.704691234	4.20038836	3.9711796	5.65605246	3.24841759	3.66027644	4.177867767	5.730137	3.526641678	3.137972888	5.434076727	4.54986998	4.697191667	3.15185174	5.02116695	4.2403786	4.62127085	4.350835	3.845362471	5.46161211	3.09605834
ABI3BP	2.58120822	3.890375759	3.866203884	0.12545394	0.170149276	1.12087207	2.029577593	0.172919196	0.473144227	1.486239687	0.46491343	0.603152605	0.19219085	0.1698947	1.412408742	1.46341075	1.44754341	1.890193	0.51964095	2.904038235	0.8619856	0.21688294	0.337869658	0.26262534	1.20387681	0.740034172	0.516538237	1.06817254	0.690093644	0.20871653	0.42342418	0.05943945	0.225511022	0.191141962	0.073738727	0.367886	1.230477508	0.082164153	2.42615212	0.74069655	0.209742793	0.09210939	0.26050491	1.26369721	0.81928136	0.5084496	2.62614543	1.41562371	0.18449025
ABRACL	3.82314128	4.253823398	2.805753433	5.28570615	5.89590935	4.9084206	5.657525934	5.01540741	5.159740222	4.936801148	4.9275719	5.984525757	3.70438404	5.319758	6.3977596	5.572211971	4.87018815	4.973682	5.11640528	4.990878432	5.186279	4.80350111	4.546755305	6.06401069	5.364097504	5.540401887	5.298182617	4.72459743	5.294035592	5.2491332	4.86486954	3.5590382	5.017090988	5.313592277	4.072180545	5.196927	5.564384663	4.802797003	4.452631281	4.98921577	4.548592261	4.59533648	3.25970396	5.28781188	4.945697	4.535789	5.5733613	4.9029247	5.39571028
AC004890.2	0.29739991	0.871914057	0.865754428	0.20788661	0.535204865	0.59844095	0.338535933	0.765512329	0.48187886	0.291050567	0.55930798	0.39556749	0.8048346	0.47385945	0.486536119	0.90961585	0.47970201	0.4423098	0.22397491	0.383683897	0.6173091	0.35732547	0.416872411	0.19587804	0.338286233	0.440687755	1.501886399	0.20615896	0.276819083	0.32557401	0.27122359	0.13997004	0.517817632	0.485091784	0.41465893	0.450993	0.360291576	0.551304227	1.182655631	0.23094953	0.772451935	0.17007864	0.68887476	0.32329681	0.54316544	0.3984224	0.55590472	0.28729521	0.40399082
AC004967.1	2.08594014	1.910495876	1.359471528	3.43199183	3.57921905	2.64024335	2.917803431	3.326702934	2.135946844	2.264964048	3.02840071	1.972700604	2.33117871	2.41542748	3.128839197	2.647048454	2.05686528	2.897905	2.57083581	1.961254802	1.439369	2.27606365	1.902214394	3.3280217	3.457518468	2.574600468	3.532194186	2.46728909	2.021583376	2.54354283	2.79403279	2.48474485	2.451801392	2.231944849	2.123759915	3.172269	2.749644053	2.964323219	2.879453749	2.23688253	2.731396886	2.56847664	2.57433276	2.65899577	2.71593337	1.952642	2.3420596	2.84002584	3.59555366
AC010503.4	4.6009857	0.068513358	0.60303179	4.59655598	5.531859701	3.95345392	3.985773883	3.761639489	3.161602721	4.23390208	5.54548113	4.079421799	3.18547875	3.17869841	5.3856501	4.037927948	4.110722	2.181854	3.88955946	4.058762565	4.439969	3.1922976	4.158846605	4.10979118	4.424811025	4.392338759	4.22197963	5.08012435	5.412448652	1.96299932	5.0525386	3.77088866	2.402440601	4.284384122	4.254827086	3.590696	4.082636819	1.045735824	3.662847028	3.43165867	4.299277559	4.2513093	3.70314146	4.62251832	4.66440315	5.542962	4.13112349	4.22251614	5.0534319
AC016596.2	5.50723558	3.879962549	4.787719356	5.75938937	3.994652191	3.05868815	5.297145518	3.481373785	3.695050274	3.168615183	3.56266821	3.174487399	3.56227055	4.164573	1.917570319	3.664061317	3.6080685	2.660781	4.26692057	3.925599457	2.325128	2.09853792	3.147899227	3.26174779	4.997399263	3.585555414	4.413100251	4.87018815	2.920948084	2.97199451	1.92625316	2.33768294	2.927459404	4.660570941	3.837103865	3.830522	3.475612103	1.344677566	2.846009342	2.21419307	2.995717451	4.51533804	2.43841564	3.64660255	2.95611806	3.206093	3.097657077	2.61870643	2.95688203
AC018629.1	0.62991828	0.010920189	0	2.1827005	0.426471296	4.29311978	1.998655074	2.832533262	1.961845657	3.742083046	1.68799144	2.038098729	3.14251487	2.3533444	0.210740629	0.065157882	3.45248404	0.4578399	1.73483905	3.04812146	3.298393	2.3847414	1.883784405	3.32331645	2.282862776	3.00117766	0.009696717	1.6063731	2.788979151	1.19301009	2.89945048	4.98350658	4.305929123	1.164019514	4.783559812	2.435276	4.225958836	0.013565616	4.860272063	4.13112349	3.7929387	0.74547792	3.3111354	2.35395742	3.41764167	0.05051246	1.846215323	3.90440192	2.38073492
AC018738.1	5.28365472	4.754660362	4.875479339	6.3977596	4.748620468	4.28225782	5.285706153	3.47455205	4.336663607	4.32121771	4.15585565	4.485165723	4.07103667	4.99575711	2.445486841	4.567673808	4.96729211	2.945709	5.64084	3.581441731	3.782166	3.86198975	3.428487259	5.6728034	5.81228503	6.039409523	4.382877554	6.36324286	4.440538265	3.68484724	3.32367653	4.24583142	6.22271801	5.719871146	6.67151263	3.748939	5.410257499	2.425557033	2.905521809	3.33174453	3.842881709	4.53703037	3.55177795	4.71060931	6.09132312	4.157292	3.958771896	3.45210964	5.07930203
AC022149.1	0.9141751	1.365247923	0.726558313	0.44633043	0.811183018	0.37492044	0.174501249	0.786193715	0.416477256	1.525804493	1.19079913	0.545995809	0.58236678	1.06955609	0.332428127	1.130228551	0.64721023	0.3122617	0.33653557	0.417633449	1.041443	0.41169982	1.307837643	0.16480802	0.961087997	0.528348116	1.045856495	0.51020648	0.37891644	1.28633669	0.07838534	0.42580578	1.088295065	0.643873648	1.147018261	0.640597	0.506557805	0.420154648	1.575025153	0.40805057	0.841990871	0.3443978	0.31752779	0.76961065	0.49361778	0.5689505	0.792217298	0.41603124	0.29230726
AC026401.3	3.85528919	2.980951681	3.26207141	5.90597746	3.609893153	4.07304412	4.821536303	4.369958221	4.794929865	4.386297901	3.92216986	5.675566139	5.44443287	4.80137863	3.884100162	3.197270564	5.55299327	2.979141	5.53927818	4.056515102	4.831211	4.95284336	4.61947716	5.04647008	4.483980129	5.110132364	3.517925051	4.37538401	4.302853682	4.970494	4.32335618	5.96352056	4.52600179	5.012128148	4.950547333	5.049084	4.481619321	3.656751163	4.787022029	5.01866962	6.244665247	4.38910794	5.78592542	4.78771936	3.74127405	4.302341	4.375933505	4.44504652	4.17051809
AC068888.1	2.6249611	1.668767813	1.506024973	0.7355906	1.044712229	0.88679743	0.586328953	1.001287511	0.501722353	0.601190339	0.61062915	0.572660975	1.13931533	0.69471145	1.239848533	0.75627617	0.5730641	0.9495321	0.67615251	0.584149908	0.996829	0.40878748	1.199414851	0.50172235	0.607239232	0.790619896	1.04012375	0.64045603	0.597306229	0.73574738	0.80779508	0.4697263	0.488491294	0.705267439	0.631327935	1.547236	1.17465133	0.582906646	0.798053139	1.32707631	0.763580898	0.62707179	1.33234404	0.92801357	1.15691017	0.8903666	1.035849756	0.54212578	0.70157741
AC090498.1	7.09448508	5.664613233	6.852302044	4.79125861	4.795614616	5.08536618	7.193522531	5.15330034	5.493966944	4.705288347	4.94976784	4.888587563	5.75480796	5.33142363	4.39655264	5.435320935	6.16692955	4.179853	5.38141549	6.785236322	4.486391	4.15193658	4.33721924	5.09658631	6.552502238	4.512361856	5.409076729	5.43062549	4.893080543	4.84532368	3.04013637	4.57892827	4.83121131	6.973797449	5.73877592	5.054281	5.518145838	3.900996231	4.533358736	4.57502449	5.279585765	6.0113503	4.35682383	5.58635345	4.68428359	4.384606	5.671392951	4.82287136	4.53703037
AC092718.4	2.07191508	1.460652642	0.939752459	4.85873032	4.092716517	3.41024087	4.71538527	4.474100526	4.549272466	4.085332825	4.83271369	4.969712117	4.38855348	4.8379046	3.931344521	3.15185174	4.24383256	2.982159	4.45320647	3.896792008	4.676262	4.13971611	4.131646722	5.46968472	4.17535778	4.899981649	3.877766707	3.98096479	3.824733501	3.95831253	5.12971142	3.96094021	4.179435475	4.505961768	3.546971494	4.03148	3.535496764	2.915073768	4.952045742	3.95256287	3.485932983	4.27601848	3.87235747	4.06153339	3.60158596	3.656039	3.33759278	3.97466899	5.00139936
AC099850.3	0.35095675	0.656819078	0.719971968	2.30508183	3.117190713	4.55876922	2.156809189	3.258064503	3.650733912	2.989552624	2.98648313	3.932555167	4.99739926	3.23520506	3.17902104	2.978272551	3.88329731	3.760819	2.69922961	3.59784258	4.025233	4.99331917	3.776150903	1.29226733	4.153458384	3.448973029	3.069451986	1.69982502	2.634265075	3.82557763	3.28665099	4.14295421	4.299277559	3.915000065	3.678235991	2.726036	4.404868924	3.75681942	3.136645749	4.84607033	3.887413825	3.28163056	4.25482709	2.92217378	4.17150698	3.208059	2.184066086	3.58480285	2.67102781
AC103810.3	1.13691216	1.015620348	0.863600689	4.01698873	3.380688226	2.43583638	1.873237564	2.616162809	1.44183746	1.960930299	1.7918378	1.503170358	3.7781484	1.75410001	2.432388221	1.197417789	1.67924748	3.74817	1.53236223	1.52220941	1.74615	3.50917816	2.430746666	3.57668049	2.997829347	2.609531146	2.31190682	2.87945375	1.827373133	2.84938257	1.88812901	2.30835689	2.465511274	2.09341684	3.01914154	0.7401992	1.451673864	2.55280108	2.454412128	3.27614562	3.751324704	0.66998812	3.12989485	2.62582596	3.96353704	1.366162	0.633601177	1.88933002	2.28854123
AC116533.1	5.94997502	4.058331136	5.678378037	5.8879527	4.66254685	4.55876922	5.956721725	4.258869177	4.210401107	5.818307975	4.6809296	4.317458541	4.58524256	5.08012435	3.131568524	4.393377021	4.07304412	3.749346	5.15601369	4.562065101	3.487381	4.35469427	4.797738996	6.1343552	5.574602085	5.386728339	5.414736476	6.76107286	3.549242666	4.78633592	4.65019347	4.80990957	4.052008702	4.610556458	5.598180085	5.134177	5.591545277	2.78955832	4.645597617	5.00961312	4.344276571	5.18538363	4.21342906	6.79173097	4.27908471	5.587556	5.454817891	4.48639137	6.80894022
AC129492.1	5.69729297	4.650193469	4.209402064	3.68775169	2.258339874	2.65956577	3.61864045	2.831318498	3.373185731	4.113068555	3.10906235	2.187464037	2.81885771	2.8149622	1.635235116	2.031023824	3.22187788	3.305426	4.82495852	3.927322356	3.361548	1.94097693	3.734955529	1.69168331	2.478389437	3.312498664	2.28456471	3.7974387	2.766805014	1.94042285	2.44288363	4.18035669	4.452631281	1.729463508	2.540016988	4.368343	4.898511982	1.929050805	5.79358082	4.09046909	2.142300745	2.17358636	4.24934541	2.47187952	2.87134822	3.208409	4.100235181	3.85162312	2.05001031
AC139256.2	0.58464743	1.227987777	0.919773872	0.73869498	0.470563277	0.70109553	0.385739568	0.554935176	0.408617562	0.45566322	0.38766661	0.819703061	0.93116329	1.05090436	0.317622781	0.568889521	0.8589372	0.411749	0.93659011	0.60303179	0.5887252	0.53267441	0.217109182	0.38904817	0.647802061	0.64298784	0.497670598	0.25365621	0.813426474	0.46291411	0.67599986	1.16275005	0.749527206	0.606257725	0.64271554	0.3195426	0.821468559	0.459212892	0.646269798	0.3125454	0.833915788	1.14339	0.69975931	0.50045664	0.42996925	0.5240872	0.632551783	0.83669839	0.41065036
AC139768.1	2.39420363	2.52891809	3.012654326	0.60329065	1.173632053	1.73769048	1.159338045	0.162201589	1.229265395	0.801783156	0.58370719	1.057131824	0.49345577	1.24640704	1.000218216	1.351763639	0.50754945	0.6099841	1.32868518	0.999773181	0.8528075	1.45218385	0.576622836	0.88918841	0.738335233	0.987277458	1.38396289	1.38186266	1.059866117	0.54694819	0.54446324	0.51443423	1.165667267	1.555043784	1.05830591	0.8050346	0.886185497	1.08939922	0.498343987	0.58278156	1.464518427	1.05530735	0.44908921	1.2586413	0.69087974	0.7642839	1.582927208	0.57585138	1.20261298
AC245595.1	0.86555043	1.628761084	0.532327615	0.93136121	0.069033918	1.00523275	0.158399699	0.101268585	0.18924424	0.09786458	0.54132969	0.420154648	0.12051806	1.08748472	0.114559786	0.838356953	0.2471155	0.2772196	0.56888952	0.199248145	0.09356757	0.700732	0.540518741	0.17855416	0.211450497	0.237686387	0.327431071	0.60583239	0.121496075	0.4016692	0.2002355	0.83705957	0.558946741	0.517601193	0.069063976	0.3351479	0.413968675	1.086581102	0.822380252	1.88870261	0.211119832	0.80868746	0.23464607	0.86555043	0.29854637	0.1606534	0.327655313	0.07510913	0.1177816
ACACB	2.52741128	2.782653012	2.580088558	0.8642258	0.964901433	0.50799489	1.326788869	0.843380227	0.845878458	0.917150077	0.40115191	0.947242183	0.65831904	0.404092	1.207883871	1.044456915	0.33608869	1.559784	0.50127801	0.876759169	0.5959304	0.81098453	0.618467398	0.79899595	1.206858751	0.770013439	0.533754076	0.92260118	0.877947517	0.65196504	1.63696291	1.01138319	1.497732002	0.666418581	1.090824448	1.030782	1.771265054	1.426106119	1.516278308	1.32920654	0.957942846	0.45201389	1.12108449	0.49815997	0.44706717	1.284795	1.175084386	1.48454974	0.80104932
ACKR1	8.54458559	7.363011239	5.982748582	0.59759267	2.710189865	1.82638528	4.069321431	1.475533514	1.093171125	2.49980479	1.66222237	1.100246894	1.03584976	0.24764357	1.02422677	1.370734645	3.6541058	3.191658	1.25024612	2.409918118	0.2734088	0.40913192	1.132395204	1.63048414	3.358832386	0.928013572	1.798730597	2.89761117	1.482128016	0.57440105	2.24862924	0	1.632747327	0.853010676	0.180589087	3.214943	3.498435969	0.804316545	0.024394597	0.15623931	1.313923044	0.03275277	0.80924257	1.09105506	2.56246819	3.431329	5.716865224	3.13958451	0.41955964
ACSM3	1.33389755	1.191775225	2.66572857	0.89098608	1.428578719	0.33999146	0.41812416	0.140045593	0.091118068	0.466454268	0.19502962	0.370195449	0.13648675	1.00434135	2.572316021	1.827230812	0.22859497	0.5014892	0.18317093	0.207608474	0.05677268	0.40371821	0.309461734	0.2322845	0.234466524	0.134701205	0.38848193	0.30522452	0.247305283	0.08292048	0.17284566	0.07318953	0.243433872	0.038903611	0.058235263	0.5746527	0.161376355	0.982000691	0.077900641	0.19864187	0.361722457	0.05244979	0.07562654	0.18468154	0.19757001	1.56256	0.522712093	0.9327993	0.10894355
ACTA2	10.28989304	11.50968992	10.672651	3.5140124	3.072688189	3.3437671	4.203373092	2.478389437	3.508236115	4.6437422	4.08356674	4.808432561	3.46782439	3.32085458	2.231109085	6.552502238	4.6449493	4.842496	5.94822537	4.778374649	5.615601	3.38412466	4.092716517	3.61938156	6.494765542	2.97664179	5.238819673	4.41531209	4.636766779	2.7710036	4.59347378	4.34161064	4.32232953	5.953396434	2.980362836	4.036109	4.658616761	4.45662658	2.629934567	2.34438461	2.507959812	5.37479391	3.45679221	4.81852515	5.47942762	4.908421	8.353548816	4.45833974	2.092228
ACTG2	9.21523561	10.87948231	7.826109812	0.80666188	1.279832202	0.6792332	1.1009512	0.277123126	0.701882132	1.678544309	0.83949132	1.258247235	0.86713445	0.96785913	0.338066413	0.810034037	1.38370242	1.524649	4.418081	0.615525638	2.581208	0.63284622	1.834653047	0.73320906	2.991717819	0.418216595	1.602867656	1.68907447	1.645673102	0.40989316	0.81276076	1.34579255	1.789280435	2.975352538	0.980558896	1.502734	1.588899401	2.112555875	3.089266284	0.23305092	0.724088188	2.18661779	0.86555043	1.1868745	2.57547578	1.329728	6.518838927	2.40356046	0.27974794
ACVRL1	4.31524717	4.463026153	4.552354252	1.40561727	1.323252912	2.00152945	2.079944785	0.87376806	1.296195583	1.294104707	2.52648908	1.385015099	1.12087207	1.23125412	1.10926169	2.608641097	1.9766909	1.456001	1.39687188	2.13479544	1.82496	1.93729749	1.759034338	1.65117563	2.461741632	1.536689496	2.054604403	2.11165455	1.35339075	0.92554536	1.9290508	1.23399369	2.367191798	2.519598763	1.481990595	1.27901	1.366518612	2.218324514	2.091102855	1.21293314	1.226985912	1.70690873	1.64274672	2.06105464	1.55286247	1.567612	2.123471114	1.40807401	0.51787478
ADAM33	3.76042118	5.040605865	3.591097896	0.32316583	0.080907769	0.25211049	0.823741712	0.554694257	0.476841665	0.441692609	0.2811139	0.416439044	0.69546774	0.12540547	0.220672006	4.00706767	0.82219449	0.6323524	0.87949222	1.08635976	1.110499	0.02259037	0.340066445	0.36004422	0.609793607	0.95277401	1.031936979	1.25358109	0.454082921	0.26460093	0.44110035	0.68681052	1.244182757	0.346863065	0.293247917	0.9712968	0.914083473	0.61108082	0.052585444	0.26423904	0.225374319	0.02087008	0.34498277	0.50844957	0.38324528	2.172402	1.544703309	0.33053319	0.0371781
ADAM8	2.86411821	1.012226421	0.811370239	4.79699342	2.716839089	5.00305652	4.280688397	3.521894331	1.652303221	3.301735515	4.42309226	2.641465651	5.281562	5.14589657	3.96628814	1.71179955	3.58333161	1.996101	2.21041397	3.682001894	5.08097	3.72563049	3.423318204	3.67435281	2.43103013	3.372177311	1.298037363	3.86620388	1.994372605	5.60624524	3.64313637	4.58276523	3.212019472	2.646178806	4.863337753	3.834606	1.920553803	2.638195044	5.922786858	5.20704163	4.81706509	2.28089782	5.49749186	3.47309411	2.25449168	4.009316	2.119983651	4.27650543	1.67663565
ADAMTS1	5.8879527	6.106772075	5.489110792	1.02809634	1.13837015	1.45300354	0.928412582	1.179494373	2.0993971	2.763822429	3.03251577	0.694869401	1.10695362	0.79601172	0.703332664	3.332100621	1.60550662	1.511511	4.3743255	2.223786237	1.480697	2.28868534	1.998945013	0.27986702	3.599366264	1.518889935	3.413715277	0.66695881	3.132823633	3.99558704	0.97885338	0.97474174	3.266041733	1.276445458	0.729815298	1.994955	1.537550915	3.206092532	3.143760294	0.3001841	1.741136161	1.85003298	2.89187859	3.18348362	3.35367658	1.450252	3.154139807	3.1764046	0.24446129
ADAMTS10	1.64646281	2.470466087	1.872293412	2.26378182	0.370513449	0.48295415	0.685351736	0.28581532	0.364864312	0.537756621	0.68325306	0.499258185	0.44026651	0.21842152	0.246102476	2.334630408	0.75473362	0.5907612	0.56654485	0.901499949	0.6917815	0.17145273	0.443737623	0.52656553	1.238847601	0.37910696	0.730967758	0.72718827	0.550326865	0.22773311	0.45956944	0.60598221	0.790804669	0.707230175	1.99610093	0.3201662	0.883848567	1.041443339	0.350273174	0.27387483	0.376918369	0.3775143	0.62420677	0.67163868	0.72687074	0.6712113	1.902771599	0.66911801	0.15308871
ADAMTS9	2.88551398	2.972902675	1.805082098	0.39921763	0.265945876	0.48306153	0.406580316	0.228641621	0.377652158	1.082357437	1.04607849	0.370431736	0.22560365	0.23469103	0.272638152	5.577281618	0.75003112	0.920277	1.03398942	0.809060987	0.5107814	0.57090228	0.623938833	0.21178227	1.624874439	0.333838556	2.405278775	0.44991377	0.312619312	0.33286217	0.4463765	0.1908681	1.06839029	1.025506873	0.584014033	0.3130954	0.696542483	1.81731033	3.645476495	0.15393623	0.281056683	0.75853908	0.41074383	0.51433391	0.64316725	1.722662	1.220843108	0.56418762	0.12069227
ADAMTSL4	2.36600241	3.368717651	3.325004179	2.62671777	0.292465031	2.64963954	0.633957284	4.21140431	0.905451473	1.356278685	5.17126507	0.312947485	1.289463	3.57630078	0.223974909	2.726951823	1.63609172	1.355731	0.61019148	3.85693691	3.246385	2.79076787	1.666464986	2.99081843	2.169564536	1.189101985	0.475758261	1.8444647	0.66562017	3.78175993	0.82845506	3.87607932	5.430625486	0.629918276	3.521894331	1.595588	1.555319461	2.222903838	3.863214272	3.68239652	1.752507838	0.47618932	2.10108923	2.46873057	3.89292715	0.7150086	0.924943334	1.50960244	0.95895211
ADCY4	2.45097168	3.301410674	2.866247703	0.58132576	0.765886623	0.72637589	0.791506437	0.329740281	0.344036227	0.556867896	0.93259926	0.620632757	0.46992495	0.76496138	0.771042583	0.858768314	0.89499941	0.7722945	0.44355224	1.033523532	0.6947115	0.39902385	0.64271554	0.44275864	1.369684139	0.613208928	0.572936227	0.41590382	0.577448025	0.24981981	0.84605411	0.25841101	1.862433855	0.933614204	0.634962847	0.6531726	1.039907724	0.633812158	0.317622781	0.32788901	0.582906646	0.32454598	0.55446613	0.53997959	0.79372508	0.8342664	1.326273697	0.63352793	0.2632662
ADD1	4.64312761	5.456937911	5.344403437	3.56804033	3.377636355	3.50791546	3.676280304	2.813744034	4.098904136	3.313121527	3.53583873	3.820302935	3.12343485	3.25775889	3.696945823	4.52064216	3.74536085	3.725993	3.29230506	3.791358566	3.081431	3.85987265	3.57921905	3.34277771	3.506099655	3.62166569	4.150971496	3.5662434	3.115389196	4.21240528	3.65446195	3.16797941	4.012912975	4.140198909	4.05377869	3.255131	3.470285847	4.819232402	3.679775229	4.15445732	3.913701465	3.77166499	4.06474276	3.25901219	2.95852883	3.556263	4.095988903	3.14501006	3.7461027
ADGRA2	4.23744968	4.334553529	5.026133058	0.62407307	0.754016739	0.97885338	1.250246121	0.668942947	1.025159007	1.199688382	1.75141188	1.357632681	1.20064473	0.9247245	0.896181116	5.482062523	1.49552993	1.777493	1.08635976	2.286618259	1.744285	1.1876073	1.166143178	0.47035292	2.031023824	0.992268253	1.809969853	1.63130746	1.128809682	0.6170205	0.94353526	0.95366776	1.41779441	2.389626524	0.670385108	1.32787	2.015218779	3.207750072	0.809060987	0.66439849	0.672062295	0.72788717	1.11535395	1.54299942	1.79563344	1.374098	3.46923613	0.93299022	0.19274424
ADRA2A	5.1250944	2.210706805	2.226312435	0.2974643	1.764418787	0.56757869	2.057179108	0.281524113	0.550444396	1.21574617	1.36413667	1.150407364	0.21125873	0.08882689	0.808687458	3.309760035	1.48566695	1.807371	1.60975009	2.001529445	0.3477664	0.04071226	0.560604693	1.25461861	2.303383016	1.41403003	3.581067607	0.88283887	0.846218937	0.13118339	0.69328456	0.35228612	0.337182435	0.52581806	0.484678344	0.6653314	1.702139873	1.019152847	0.061084963	0.13217437	0.330254999	0.80684629	0.58278156	0.71584636	1.99865507	1.81358	2.027582299	1.02006315	0.08968511
ADRA2C	5.84790151	5.708522259	4.211918054	0.83890937	1.961254802	0.48218064	2.280601026	0.328702773	1.884077745	1.523316233	1.68964086	0.200557833	2.30366991	2.77580266	2.4584582	6.67151263	1.11070637	2.111982	0.60343068	1.521931108	0.5643297	0.21533488	0.672827563	1.68883831	1.046499165	0.950416939	0.736791553	2.23517237	0.538001923	0.69594725	0.39479388	0.93510961	1.39517535	4.439968606	2.289887997	3.067193	1.681365177	1.53887711	0.06631513	0.36155428	0.907615055	4.63676678	0.89018322	0.82955997	2.11599745	4.084876	2.23490102	0.48352959	1.53390802
AEBP1	7.73331292	7.241844529	7.413757483	5.54548113	2.344125659	3.10274988	5.15330034	2.697889362	3.504657027	5.545481126	4.59593292	5.201939083	3.80514618	3.62053406	3.652616665	6.104782208	4.40486892	5.27857	6.56395917	5.300203337	5.114685	1.83694931	4.529015834	3.86111909	6.188196737	4.210936303	5.390962443	5.87673478	4.442783428	8.07160512	4.32968378	4.6175902	4.123941627	4.74243357	3.666344864	5.090523	5.74463633	5.719871146	2.991717819	4.65336526	2.637662238	4.00257576	4.79561462	6.06954537	5.55797637	5.96678	7.436656804	3.03949823	0.86894512
AGAP3	3.61900062	3.228885408	3.685060833	4.36886984	2.763206877	3.40503238	2.96213982	3.38382064	2.530659696	2.961547679	3.40124975	2.316223132	3.77937818	3.2725206	1.450521707	2.697889362	3.0234972	2.157969	3.14597859	2.158266788	1.900218	3.18881882	3.112227249	2.6405624	3.142829317	2.620327458	3.32158022	3.52151144	2.332032831	3.29167765	2.92558576	3.88914037	2.99600922	2.925908825	3.106898764	2.937072	3.024410878	3.531415937	3.260363549	2.81126273	3.121932352	2.99418333	3.30141067	3.59898895	3.2633557	1.862126	3.056458933	2.64793732	3.1535222
AGR2	8.97949779	0.193334755	1.08448742	5.14683683	11.2080764	2.50299054	3.559211527	5.513390615	1.450805155	4.029298639	7.06056781	3.378663447	0.19094369	2.88768608	9.315702683	4.991766356	6.51352435	7.030714	4.23234906	3.81242954	2.549669	3.64622285	3.190723914	1.72572833	4.977915122	1.910770475	0.733209059	7.108287	1.935014315	3.29135645	4.80627523	1.06374893	0.421286897	0.05592157	2.57261073	5.113824	0.230748546	0.70543479	1.744870798	3.19823121	4.142559208	0.20365879	3.37318573	1.04539699	4.82990605	9.168198	5.319757996	3.31181703	6.02412507
AGRN	4.23489126	4.016085785	2.54793513	5.87335658	5.232062902	4.49277995	5.388845055	4.784283732	4.013869005	5.105682127	5.61415829	4.309559019	5.24607097	4.99258985	4.386297901	6.179612988	6.2426336	4.648828	5.6208381	4.813495246	6.889065	6.0009325	5.313592277	4.31208943	4.523060583	5.148700805	4.61947716	4.96405063	5.237853184	6.24910384	4.62569034	7.05233571	5.944841119	3.204764874	6.719111565	5.54417	4.099340324	6.900274703	7.31933248	6.30780541	5.112931783	2.41456824	6.68411227	5.95339643	5.45812097	5.264349	4.772716162	5.67417877	3.31948043
AIM2	0.37151886	0.299797007	0.184490249	2.67042956	0.032030993	6.79173097	4.936067201	2.42379956	5.13871977	5.757832385	4.05698608	1.232502747	4.09890414	4.82287136	0.27055788	0.114901135	4.5394521	0.7022058	0.52220061	4.64753425	4.759353	4.11683782	4.83636631	4.77917165	2.129925651	2.125180929	0.746322747	2.40696669	3.060836569	4.66254685	6.78523632	5.47324389	4.022443773	0.067153269	5.102066077	2.934091	1.012016515	2.036101234	2.500675396	4.48572196	3.010784045	0.85623506	2.73427766	3.27581734	3.72787615	0.249356	4.040572837	5.83359586	1.97836081
AKAP12	4.2801778	5.160743958	4.235888264	0.39047914	1.198416575	0.48838643	0.520657785	0.457929908	0.946652452	1.710942424	1.31151324	0.399937101	0.26019446	0.31198034	0.323937472	2.004488999	0.72294184	2.324575	1.37385696	0.981790177	0.7413704	0.68226933	0.834266439	0.23446652	2.08534358	0.599777334	1.084720897	1.93729749	0.678787572	1.67152091	0.54543961	0.51115427	0.91814828	1.08817692	0.208237813	0.9336142	1.14821756	4.809184837	0.92737267	0.52385241	0.416074841	1.47909636	0.29259032	2.80692048	1.39032775	1.527485	2.560377294	0.92241147	0.06986187
AKR1B10	0.5830375	0.603290649	0.0273776	4.19253758	0	7.31403686	4.039690688	7.346414038	4.285395146	7.257139464	0.45030149	6.075549901	6.55825163	2.67720431	0.08981305	0.024650913	5.82432435	0.1620481	6.52976964	3.721612476	4.009316	1.20761219	4.331357484	7.06056781	6.819608642	3.852061754	0.190733905	0.29345561	5.150527863	4.67429164	4.99739926	4.17434267	0.909000505	0.014906476	0.842967559	5.311535	4.824230933	0.895798955	0.257348713	2.22832895	5.686842648	0.03929918	1.91770543	1.83091933	4.09458945	0.0109541	3.949093457	4.61571143	5.80451652
AL023284.4	1.55531946	0.500882354	0.480106175	3.92650335	2.494888849	2.56364781	1.410482375	2.583266381	3.444360724	2.138559998	3.53477516	2.971994511	3.15671156	3.43898433	3.645851805	0.896279512	1.97586619	2.004489	3.80354717	1.434018783	3.456441	1.87173579	2.403259642	3.57774077	3.142514872	3.491698499	2.57693495	3.17968987	3.354355404	1.91254076	3.695459	4.1748608	3.97962146	3.759233729	5.764086495	1.446746	2.248325884	0.475551085	6.175224481	2.65721955	2.116862279	3.08962025	2.30366991	2.81945317	3.79452856	2.592058	2.291020185	3.26072186	4.53884377
AL035661.1	3.12002005	0.038072535	0.271499691	2.81617139	4.758071292	0.94743542	2.310180596	2.57261073	2.900046119	3.447523873	4.3249423	2.385631211	1.789565	1.70299023	4.576898758	2.439818879	3.39097001	3.285647	2.30566921	2.748734666	4.187616	1.87119631	2.048606299	1.6634084	3.758429771	3.63731894	3.096672251	3.79018298	3.32331645	3.40988895	3.24337976	3.28731154	0.991401857	1.857611139	1.640571805	4.30335	3.893362565	0.093962275	2.389046222	2.92279754	3.419844834	3.07236208	1.29907857	2.0630387	2.63051067	3.01018	3.402977054	2.61474514	4.36673006
AL049555.1	0.63036058	0.009845445	0.037290263	4.35682383	1.476347507	4.1631649	3.400876371	5.062683907	5.274605778	5.267470927	3.81578502	4.835669855	4.41919329	3.40087637	3.486997763	0.872738368	4.13451092	3.218214	4.2403786	4.096505898	4.746592	3.8645016	4.106417789	4.23185999	4.587043552	4.407581604	0.885007532	3.13958451	5.169349962	4.2473389	4.83197743	4.68704002	2.500401177	0.08334004	4.274480341	4.869356	4.028382222	0.037167189	2.200349102	3.94101113	3.431658669	0.66695881	4.50431175	3.37249824	4.07260409	2.890114	4.320741215	4.03287056	4.64688674
AL157392.3	0.46491343	0.864399235	0.81306021	0.47555109	0.80553633	0.82093243	0.397155575	0.771042583	1.078858319	0.397745566	0.75801603	0.751931657	0.71081502	0.6373673	0.703491389	0.636135991	0.51814647	0.4553763	0.3670736	0.662319443	1.179494	0.76875736	0.358715762	0.55930798	0.501722353	0.610936314	0.70205334	0.28256024	0.66453283	0.44294505	0.63269722	0.30476346	0.525937835	0.908204842	0.683107714	0.5190402	0.874471211	0.73284914	0.452299003	0.51422084	0.914266734	0.2607646	0.43928784	0.42637723	0.66066982	0.6491476	0.574275216	0.722248	1.17442308
AL162151.2	1.89077147	1.914208494	2.918396973	2.58479363	2.142459106	1.3025508	0.703954796	2.279757809	1.62144823	0.99814877	2.71471133	1.552862471	1.83959825	2.1669407	0.642783871	2.230038854	2.27975781	0.6713474	2.73547077	1.872013353	0.1240805	1.18338449	0.636960852	1.90536403	1.914803331	1.907647705	4.090913884	4.45487514	0.549070857	1.63102687	1.14559466	1.54885187	0.504739016	1.392480287	2.599368076	2.069316	2.380999885	0.620779867	1.643026416	0.55810529	1.710402604	1.17830722	0.94675292	1.72519922	2.13075672	1.318611	2.182700504	1.07094122	2.00265898
AL354766.2	0.33682376	0	0.058938609	1.5179888	3.567292792	2.91937655	2.63792646	3.66027644	0.418676277	3.806331633	0.29374802	3.207750072	2.15361915	2.32983679	2.133931313	1.441048073	3.49952823	2.202936	3.66931933	2.731112392	2.060164	3.11668005	3.873210205	4.01608579	3.3369194	0	1.370994164	2.15680919	1.913936124	3.72086858	4.35310844	1.33572418	0.841251128	0	5.047320069	3.625433	5.424995998	0	3.671983858	2.61736314	4.145677103	0	0.71671899	0.07169552	3.89976012	2.820024	3.975609764	3.19165763	6.00781613
AL355338.1	1.86307407	1.959208993	1.919387489	4.64623572	3.764407803	2.66542045	3.961353126	4.138797576	3.369053132	3.154446907	2.7095981	4.716104085	2.38186472	3.15961743	2.429839075	3.468168733	3.63580077	2.593789	3.52993844	4.064742762	3.747781	2.62210031	3.685444535	3.49843597	3.361902447	3.920417426	2.638493366	3.18688823	4.008437239	3.52151144	4.6087361	2.00010007	2.154211729	3.897675548	2.440666291	5.435321	3.761211921	1.502733593	2.732832732	2.6955391	2.955816384	4.6992316	2.89250201	3.18222874	4.01698873	2.226581	3.489907794	2.76320688	4.72588878
AL441992.1	2.04415922	1.473368303	0.856048384	2.37136753	3.551777954	2.29679722	3.951263569	2.386044193	3.021589593	2.23719921	3.51078535	3.386848102	2.6246678	3.06624075	3.278209527	1.667017244	2.7742412	1.373857	3.94356114	3.45854126	3.686595	3.20805854	2.347582584	2.54386438	3.463219067	2.88551398	2.446955509	2.82729921	3.023796082	3.49705633	4.27099432	4.44278343	2.923716923	1.954131704	3.632081599	2.340324	3.43690023	1.346904845	3.479551964	2.9234159	3.301898116	2.42954262	2.34817046	3.44363262	2.9410486	2.96496	2.602804801	3.27283427	4.27961724
ALDH1A1	6.41337365	6.29412685	6.405702346	1.84041284	3.41201798	2.96616736	3.889559461	2.323712928	6.06220615	3.461387828	1.83036216	1.396200554	1.1094871	1.74571035	6.8309494	7.308796538	1.85152898	6.778256	1.04191645	2.722823566	0.7004157	2.3722624	3.3188193	2.70402376	5.719871146	1.249752175	6.22505232	2.27663968	6.047131558	1.17806487	1.80250383	0.41174898	2.841740476	2.135946844	1.52079142	3.323677	3.030974035	6.104782208	3.82760472	6.77471795	1.253326605	2.72783836	1.36651861	1.32707631	7.15620557	3.161603	4.77687394	2.40752584	1.62455412
ALDH1A2	2.80750607	4.439333807	4.600328773	0.35169239	0.107959824	0.14206019	0.733412979	0.091033877	0.150834316	0.675156282	0.76286529	3.036654842	0.16740058	0.22035164	0.182881007	5.798100878	0.34058398	0.6143557	0.40268269	0.82546706	0.0474596	0.23455491	1.123285133	0.23233744	0.14652871	0.249713756	3.469594589	0.70273156	0.187829034	0.0910961	0.55106387	1.17266225	0.69672157	0.065773839	0.219286802	0.6528637	1.682808632	1.428037279	0.303915504	0.16729009	0.311652196	0.31972973	0.60667246	0.558035	0.1968418	3.044946	1.107634085	0.15216456	0.08235446
ALDH3B2	1.1169797	0.032752772	0.173343425	4.40155151	4.239433491	6.0045042	1.915660965	2.938012214	5.276550598	5.151347392	1.56423165	3.146291569	5.21105236	4.51656052	2.081097773	2.569641178	5.12248568	3.490284	2.66309496	4.609367737	5.530462	0.84508677	5.230100901	3.90396915	4.494536533	5.840160211	0.294499514	3.79534887	4.196435338	4.02289596	5.2491332	4.55481474	0.698221628	3.22822052	1.692564496	4.606089	2.925908825	0.257034174	1.8948035	0.20867098	6.552502238	3.50202626	4.55359305	2.19053206	5.27253852	0.0789359	3.022519863	3.40741182	4.85269045
ALG1L	2.31622313	0.474287085	2.03754146	4.4473184	3.997742416	4.28799306	4.564014943	4.512954048	5.294035592	4.670434534	2.81066887	5.181602279	4.20639669	2.89574382	4.744562105	1.362068309	6.73553954	1.421845	4.74924164	3.869380736	4.89002	3.34646225	3.95479483	5.319758	4.129238061	4.912289041	0.801970783	2.75968091	4.755312488	2.85426153	5.5466818	4.41421133	2.650207001	2.016424218	4.416917689	4.36229	5.455916453	0.563303214	2.264375888	3.93967644	4.485165723	2.67543994	2.61359081	2.21273907	2.88364927	3.510441	3.707518806	3.98842584	5.23881967
AMT	2.30987957	1.639732011	1.7984621	1.36677123	1.5874562	1.30216858	1.671258558	3.276816869	1.133111616	1.147735885	1.23803708	1.575025153	1.97637826	1.29410471	3.316114007	3.309117384	1.60286766	1.134801	1.44727416	0.830674405	1.70927	1.55952593	0.801594931	2.2235113	0.764961382	0.962808988	1.854683588	1.4459206	1.479367199	0.38181831	1.63302091	0.99337172	1.512635966	1.450251636	0.741530071	1.475259	2.08534358	0.792444884	1.183384489	0.88346786	1.569007497	0.52202272	0.78577579	1.06311361	0.93116329	2.871951	1.230976166	1.98973216	1.99027863
AMY2B	0.61893451	0.788437051	0.790804669	0.38471946	0.416696104	0.26604834	0.797097446	0.531639539	0.766065022	0.558307238	1.55478073	0.307757495	0.20760847	1.65491145	0.947648164	0.556867896	0.41560279	0.2147162	0.66231944	0.886567812	0.7260499	0.64582173	1.013365371	0.40931063	0.467170848	0.572001103	1.248706248	0.61477939	0.858168489	0.11682221	0.74592345	0.1937357	0.671913508	0.121816529	0.596784443	0.9163402	0.224956256	0.270623083	0.807380512	0.64150798	0.284584017	0.27022922	0.82299457	0.26985847	0.42295508	3.02252	0.585182653	0.3546388	1.41130309
ANKHD1	0.68169784	0.477843581	0.415310648	0.63454126	0.829925243	0.86511112	0.46982328	0.876211113	0.587089326	0.582112712	0.64721023	0.541887423	0.74969157	0.76727879	0.668811407	0.460664901	0.68439246	0.5590891	0.87465611	0.646099869	0.7575115	0.51781763	0.83148409	0.50419351	0.570405699	0.738164661	0.548960681	0.68260237	0.548188534	0.55008109	0.68583147	0.69853805	0.703491389	0.545439613	0.486743865	0.3144187	0.715679808	0.292876668	0.564329677	0.52137971	0.82395917	0.57440105	0.82277906	0.50754945	0.41055863	0.4116507	0.502655128	0.73695519	0.98706227
ANKRD22	2.28429646	0.053548484	0.125175425	3.11869688	3.97962146	3.55921153	3.791358566	3.575923359	3.803951461	3.691295876	3.82030293	5.093947601	4.62012535	2.51241007	5.500887078	0.82434819	3.23520506	2.717123	3.99141978	3.875291679	2.884259	3.87607932	4.521827174	2.57980436	4.234389272	2.754984762	0.846796318	3.33759278	4.276505425	4.40814358	3.18284192	3.36871765	2.788365758	1.531653235	0.718731185	5.032145	2.704312634	3.909953022	2.428396376	3.10656955	2.22658073	2.31970672	3.90657662	1.87364041	2.59320487	4.129733	3.485197737	3.59223431	4.42481102
ANLN	0.59062596	0.345134522	0.149870386	3.66210768	3.104964711	4.2214727	3.351202311	3.718907699	4.93757119	3.821908263	3.77088866	4.819232402	5.26341296	4.56953199	3.544317052	3.366005146	3.99866544	4.315812	3.97159783	4.294129204	4.735924	5.84169782	4.416917689	4.11306856	5.270543646	2.392193984	2.49172198	2.68652554	4.256311602	5.0525386	3.61602153	4.83566985	5.654536677	3.822714274	2.961547679	4.253297	4.970493996	2.99995522	3.895523626	4.78562326	4.123941627	3.59069617	4.86789142	3.41058746	4.54495571	3.73812	3.245052747	4.33666361	5.32624597
ANTXR2	3.8059606	5.840160211	5.497491862	0.62142003	0.316991668	1.12402808	1.742580135	0.30292812	0.85452371	1.092195037	1.99810363	1.376486064	1.42031964	0.36307062	1.016187398	3.48341312	1.10387904	1.196442	1.51569644	1.778368083	1.638045	1.86100043	1.535327709	0.63674877	2.045313614	1.069794416	2.057812419	1.72572833	1.100495521	4.65074839	0.78560993	2.00825636	1.915951237	1.419209703	0.45483433	1.06077	1.575879747	1.795931698	1.744013508	1.03288582	1.542715774	1.15833225	2.4523736	2.14291514	1.31739224	2.220046	2.887029167	1.05713182	0.17327692
ANXA6	6.12825421	6.674618149	6.128254211	2.40963511	5.38141549	4.09698391	5.095740936	1.453814579	2.274059408	3.915000065	5.07044569	2.599650696	2.71530377	2.19450474	4.540662189	5.270543646	3.14629157	3.292305	3.51329734	4.056986075	3.163807	3.60121625	3.259703963	4.06382638	4.045147556	3.97780542	4.802040575	4.448479	2.631668211	2.86531863	3.70906202	3.5662434	4.42194369	3.600531241	4.222516144	3.682796	3.4909844	5.965246173	3.273192105	2.08856988	2.764734724	2.81973323	2.95423697	3.60386333	2.70845836	4.234891	4.810663818	4.08309408	1.28738566
AOC3	4.52306058	6.92723476	4.276018484	0.61108082	0.666253224	0.58464743	0.837260527	0.273538483	0.824716065	1.005232752	1.01357074	0.963213039	0.63235238	0.39320962	0.232337436	1.414559562	1.40857708	0.7689313	1.24998328	0.799343112	1.678849	0.39955285	0.611634676	0.56875125	3.656410026	0.696408042	2.490574054	0.63175686	0.872105551	0.18402544	1.08586035	0.46491343	1.127168025	1.844198792	0.428875811	0.5725239	1.290770034	0.746322747	0.477630184	0.46162677	0.624353466	1.53724004	0.66775704	1.19968838	1.60697988	1.287878	3.431329313	1.51177514	0.1375645
AOX1	1.85003298	2.547370022	2.452373597	0.99903736	0.027784376	0.41065036	0.879892962	0.18358964	0.157879637	0.323227131	0.37205977	0.365271018	0.13229883	0.36221259	1.79070776	0.455473408	0.48705944	0.3310279	0.50058071	1.001505464	0.180247	0.07605788	0.134985828	0.28362187	0.533078268	0.173276921	0.238653806	1.24367051	0.073518535	1.113881	0.22934227	0.35633815	2.553334321	0.082314216	1.797379278	0.1386152	0.654128097	0.470563277	1.845355383	0.88246303	0.13108182	0	0.12584844	0.16934055	0.18507538	0.1801753	0.897429546	0.60723923	0.03883958
AP000892.3	4.81994722	5.462793323	1.771546978	0.05237371	0.111325666	0.1988081	0.389406425	0.294499514	0.154436557	0.568632117	0.29782199	0.412271917	0.18236902	2.69264347	0.084177117	0.26268498	0.46037718	0.3056164	1.53506631	0.47970201	0.2042877	0.31447894	0.335940199	0.1782585	0.323227131	0.10876037	0.315940387	0.40089268	0.370358857	0.22179802	0.21415731	0.21596449	0.27574029	0.372147661	0.121444172	0.2794567	0.982235455	0.167685735	0.109419019	0.07441358	0.079255399	0.69310217	0.3473926	1.16981706	0.72092692	0.5646946	1.953788828	0.452821	0.05688555
AP002956.1	5.53927818	6.595822948	5.066979844	2.46873057	1.57841517	4.07481057	1.795042003	2.420999903	2.520430991	2.863817492	3.32968972	3.592641857	1.83694931	3.47920292	1.579850385	3.190396289	3.64805408	1.855639	3.89249339	2.866247703	4.148094	4.40039929	2.598511327	2.10420355	4.016085785	2.486798377	3.99186592	2.66513716	2.42615212	4.22097832	2.61359081	3.50242733	5.700170035	4.53884377	2.70075607	1.743161	1.872293412	4.410874722	6.66820781	4.49277995	1.942662649	2.93499415	3.85571236	4.68229072	3.53477516	2.702863	3.851199253	2.1908238	1.20411234
AP1M2	4.41473594	0.458476263	0.626519723	5.66044611	5.894306406	5.22008893	5.150527863	4.97457376	2.727533342	4.879363627	4.67043453	5.669935526	4.70924225	5.35951002	6.255706092	5.513390615	5.37585221	5.171265	4.58165458	5.063510958	4.738833	4.80990957	4.832713693	4.9360672	6.011350304	4.627673043	3.930520952	6.18819674	5.206042606	4.68160894	5.30735586	4.10120749	4.938391162	5.810883143	5.931341963	4.175358	5.1287235	1.291254337	5.004680816	4.4799274	5.35516035	5.42615754	5.06191349	5.59154528	5.91442586	6.240388	4.985092103	4.63737419	4.47351435
APBB1	4.49394508	4.895379532	5.135989177	1.73061247	0.50359956	2.40797557	2.051163429	0.294169914	2.032175565	1.172165443	1.05407862	1.744870798	0.52294581	1.10575533	0.527323477	2.933795541	0.90332831	2.50619	1.57042448	0.99337172	0.6480657	2.34086311	0.640735904	0.88226531	0.867747494	1.266316138	1.613440943	1.87119631	1.952642292	0.32995237	1.19914589	0.81497211	1.072606871	0.894585771	2.161460979	1.271637	1.181495058	2.6996516	1.13480136	1.70957579	0.441310591	1.23047751	1.03878818	1.11723245	0.58736709	1.484844	2.294155973	1.10976263	2.16434378
APEX2	3.17902104	3.26734025	3.17512968	4.28438412	4.8723995	3.93740646	4.723988374	4.06382638	4.252317248	5.0974747	3.96005786	4.50881939	4.27550373	4.13259296	3.560279526	3.946984293	4.54927247	3.578844	4.32335618	4.170518095	3.928643	4.03377834	4.326493033	4.85349204	4.020610399	3.885262707	3.88489517	4.47701332	4.580993891	4.16120482	4.30285368	4.20789491	4.105504249	3.38818983	4.14209584	5.048222	4.157797699	3.57921905	4.723988374	4.2054118	4.629644071	3.90225286	4.62828744	4.93680115	3.86817246	3.961353	5.492744483	4.36119213	4.16607913
APOBEC3B	1.12278803	0.240740861	0.766474939	2.90797846	3.554235405	2.17012545	5.585047517	4.936801148	3.430271382	4.335050032	1.40101172	5.223135667	3.15384487	4.51776747	0.549617522	2.909229072	4.54128339	4.863338	4.74027151	4.536421469	0.504986	2.08680976	4.29203273	4.05833114	2.785049263	3.606218357	1.225403265	0.45206615	4.312089432	4.20141627	4.99087843	3.44324105	2.171522815	1.050107881	2.666612779	4.985092	4.095073889	1.622170963	0.811183018	1.56423165	3.207085115	1.69366209	2.877612	0.06394642	3.33656717	5.260129	3.56586962	0.42926481	3.73773442
APOD	6.74812503	6.91526754	5.804516524	0.64420228	1.24162598	0.73505106	2.387029529	3.718532539	0.646929512	1.39779853	1.02366273	0.734812144	1.26850492	1.38827762	1.147278504	3.163807063	3.68581234	1.695873	0.67861392	1.370994164	0.7301382	0.13175394	0.9931571	0.94974432	1.961845657	1.406688891	3.287985011	1.93415973	0.979268548	0.58872523	2.91238105	0.62096622	0.903538114	0.6056712	0.240787565	4.431422	2.142617468	0.020467847	0.179864276	0.09002935	0.465636779	1.28895565	0.3226472	1.05735301	2.68218862	4.936801	4.935289571	1.34743617	0.14786949
APOL1	6.26448221	5.082802018	5.237853184	9.31570268	6.575040316	7.75524964	6.931212004	5.130608988	6.92723476	8.179674877	7.77964285	5.003056518	4.99974866	5.64222404	5.538148656	5.297145518	7.23248621	3.458182	6.99331284	8.005227092	8.531428	6.38772002	8.042070889	8.28617079	4.446727825	8.659289556	3.391636127	5.70700161	8.734644475	8.30927378	8.8170019	7.4366568	6.467391346	2.041855745	6.628861954	5.868654	4.118770866	5.500887078	7.251973854	6.88906479	6.307805408	3.90744343	7.08151859	4.91308966	4.00306827	7.335192	5.778633604	7.24671596	7.88274138
AQP1	7.26739017	8.090737612	7.188675385	2.86381749	2.860410234	2.4204065	4.673006324	3.078036935	2.570219984	3.291993723	4.35845903	3.568792022	2.53122236	2.78865955	2.943213043	2.833682922	4.11926943	3.743623	3.58845376	4.931416888	2.454677	2.41653942	3.984017272	3.40773985	4.708592383	2.461163528	3.284974252	5.02197278	2.957036365	1.78295639	3.8732102	2.28722698	4.799212496	3.578090731	2.037846334	3.645476	3.36082945	3.445380103	3.661737914	1.82979028	2.988019153	2.33913961	2.17672939	2.54996812	3.41303569	4.642434	5.376990231	3.66480912	2.99360238
AQP3	4.29564087	2.937072064	1.924253799	7.26217068	6.22271801	10.46944659	6.546748461	11.8351996	3.871902296	9.191446862	7.37469711	8.005227092	6.18385398	8.51848324	7.324686705	2.281732347	8.88557855	3.866972	7.32468671	8.613664488	8.558922	5.93989284	9.237866919	6.05845544	6.505797763	7.442458624	0.971296776	5.88480885	8.240878046	7.44245862	8.45213615	8.75108986	4.103599359	1.40509351	8.119713297	7.841287	8.885578547	3.266389979	5.568354909	5.96524617	9.400559119	2.47271622	7.90834227	3.03852318	8.79911075	8.198942	6.935205235	9.08202212	8.90352524
AR	3.2411011	3.15798667	4.21442003	0.07091301	1.492494551	0.10198958	0.886797435	0.059067336	0.078498213	0.234228616	0.31275142	0.196764702	1.26342555	0.07031743	0.284853563	3.533642978	0.48271211	1.559526	0.93050419	1.011799795	0.1414064	0.05014256	0.337630939	0.28152411	0.15680334	0.19078162	4.550501145	0.27381911	0.211829576	0.06348811	1.16053746	0.14717389	0.229066178	0.174811402	0.106324453	0.2737637	1.153738292	0.089754096	0.030591582	0.11082635	0.02896028	0.07867718	0.10335309	0.30442128	0.23464607	0.7166325	1.469506045	0.13180983	0.06410062
ARF6	5.18160228	5.190024274	4.870188148	5.40568159	5.323953661	6.03755369	5.852799063	6.467391346	6.382625531	6.478250685	5.2962066	6.977672244	6.39263337	6.4467997	6.122448571	5.283654716	6.33403819	7.288119	6.18605397	6.207709601	5.899174	5.6728034	6.751214507	5.51692266	6.122448571	5.809328221	4.837904604	5.19496361	6.489137602	6.37054721	5.4866266	5.8288161	5.827303478	5.518145838	5.409076729	6.130171	6.798827098	5.207041625	4.805611796	5.5332082	6.467391346	5.66461323	6.23163471	5.68550669	5.7669152	6.029756	6.160916935	6.26240042	5.67556614
ARHGAP10	2.71319996	1.676913129	1.789833101	1.97808108	0.59992678	1.21420725	1.170521005	1.108116061	1.364136665	1.686271742	1.0537137	1.712381051	1.681096	1.47634751	1.350512367	2.16058656	2.14843889	2.004188	1.85934217	1.933891565	1.155959	1.96751461	1.779795333	1.60975009	1.382630343	1.692564496	1.54804219	1.95781252	1.84683237	1.55504378	1.30372243	2.09590598	1.697856051	0.449536407	1.651175628	0.954063	1.540801477	0.786269018	1.135966326	1.44536693	0.964027296	0.42295508	1.66396441	1.63999475	1.16496759	1.342243	1.810256222	1.08543944	1.14750406
ARHGAP11A	0.35598046	0.359052365	0.278990219	2.36539508	3.11254853	4.09979146	3.255130738	2.668640659	3.555133629	3.149258562	2.55419158	4.138337892	3.9427391	3.8732102	3.143461573	2.904647667	3.02472638	3.486998	2.89313942	2.963065065	3.224536	4.26637042	2.688289312	2.66950329	3.502026262	3.052771995	2.018791156	1.57242933	2.918110291	3.76199696	3.1735315	3.19854736	3.168310651	3.468862922	3.259012194	2.885208	3.124088964	2.076547735	2.644434515	3.35120231	2.47271622	3.08204598	3.94317468	2.1827005	3.56246147	2.957633	2.196853004	2.91870109	2.93321316
ARHGEF16	2.40046136	0.114121416	0.141462158	3.7644078	3.011075674	3.27747229	3.695459003	4.065723098	3.692071976	3.388522287	4.07992498	3.454611321	4.49738644	2.79793824	4.593473776	2.375401677	4.73180315	3.422594	3.77694901	3.297377553	4.96487	2.61272051	4.399362967	2.92652301	3.104964711	4.019277582	2.193099039	2.9806725	3.930520952	3.59823242	3.9587719	4.64623572	3.330727007	4.168593389	4.923592586	3.097985	2.931667233	0.553966509	3.890807923	3.40883829	3.983571196	3.38382064	4.54006989	2.26840108	3.65603925	4.265849	2.993602383	3.16861518	3.33417491
ARHGEF17	3.5031684	3.803547167	4.264797531	2.78717462	2.215977329	1.42610612	0.81306021	2.634265075	1.30987309	2.119983651	2.67132195	1.53558899	2.03411111	2.39536675	1.641414327	4.039690688	1.51683793	2.137694	1.50656605	2.111982455	1.917146	2.72396427	1.668468491	1.82695753	2.456979579	1.138605483	2.654646117	1.93501432	1.391707504	2.4523736	1.9205538	2.48386096	2.876119294	2.484440628	1.597858322	1.247204	2.392757802	3.207422369	1.375424654	2.42896611	2.012611102	2.5332575	2.16175153	3.0552494	2.81278349	2.082243	2.391373162	1.82638528	1.13381171
ARHGEF25	4.4962673	5.883086478	4.880951935	1.66370336	0.281400004	0.54456347	1.253581089	0.493348777	1.760700651	1.371521811	0.97217119	1.333133007	2.27149017	1.6017358	0.370358857	3.828783487	1.41403003	1.882086	2.03159615	1.496605154	1.238556	1.95084996	0.664681449	0.79934311	1.577821136	1.694474336	3.378300816	1.45902698	1.930752653	1.80367038	1.27644546	0.91366838	2.29821394	2.067331055	1.13837015	1.674053	2.555407917	2.144944214	1.813579826	1.04492028	1.775824422	1.41403003	1.77435175	2.44288363	2.1786726	1.639443	2.71561405	0.77122464	0.04082433
ARL6IP4	1.24265578	0.783775384	0.899673826	1.6603379	1.000218216	0.89255173	1.553418855	1.004116492	0.822779059	0.939370224	0.74104896	1.12352919	1.21929588	1.15373829	0.522143424	0.774764831	0.96468182	0.9929207	1.62022822	0.695163471	1.017164	0.89159463	0.960239269	1.15595921	1.05690966	0.829559975	1.73597096	1.65893513	0.970453852	0.98990947	1.53140646	0.75036394	1.443484466	1.37701725	1.027210748	0.9881236	0.797841534	0.618047711	1.34952304	0.87233909	1.150183243	0.92027698	1.18489573	1.17486765	0.95662264	1.13331	0.700267611	1.17830722	1.52464872
ARMCX1	4.3896226	4.905199928	5.668530025	2.068195	0.684057882	0.72274993	1.492494551	0.572523936	3.264010114	0.913481324	1.78176676	2.557517725	0.51667128	1.61795537	0.834101472	3.984017272	1.47309746	3.739719	2.13249281	1.177555517	1.194504	1.48185317	2.003613511	3.96718178	1.846547285	0.863600689	1.981812768	3.29533285	0.984400249	3.21528391	1.71780392	1.72097165	3.520761044	1.417010584	2.772152196	1.647287	2.419506537	3.97780542	1.687103372	3.88609531	0.494957655	1.14581676	0.68633215	3.77009793	0.72474702	1.192269	2.789262977	0.93009385	0.50609113
ARNTL2	1.44237569	1.289726564	0.282267105	2.95672769	2.708458357	4.27908471	3.332452037	3.681235748	4.330808294	3.610257135	3.29135645	3.107850863	3.75328288	3.06402034	3.66027644	1.542453615	3.27155711	3.149593	3.65793396	3.918013972	4.261233	2.94383688	4.866362288	3.23153938	3.55330528	4.470594514	0.39615995	2.66749436	3.216598429	3.92172352	2.8551853	4.06019774	1.74822332	2.424981942	2.089140938	3.527745	2.74244168	1.574705646	3.531060959	4.91228904	3.90184198	2.33375913	4.84904216	4.30234109	2.72961587	2.354547	2.56389208	3.38348699	3.3303801
ASF1B	1.78809055	0.451147465	0.456409465	4.68967555	6.360787526	5.88308648	5.757832385	5.080124355	5.358381569	5.319757996	4.05334246	6.658815252	4.94244638	5.45142582	5.718290883	4.814970804	5.56060751	4.578626	5.74757665	5.410257499	5.179702	5.15052786	4.861874405	6.93911445	4.560230019	4.62251832	3.772892949	4.67768503	6.045148057	4.47115309	5.70431583	4.24482885	5.187285156	4.794212259	6.467391346	4.081276	5.756334809	3.318125259	4.550501145	3.50644706	4.336135901	4.37910346	5.15601369	4.02475949	5.30521102	5.550489	5.45142582	5.26949261	5.73149839
ASPM	0.18436777	0.077874567	0.016426041	2.16724285	2.918701094	3.3813918	2.833991278	2.434344608	4.173353928	2.362788083	2.75236516	3.424763986	4.21586191	2.86564484	2.457572911	2.095099235	3.094787	2.905808	2.06133484	2.695539097	3.683579	3.59861481	3.279226859	2.21741312	2.935879284	2.35424886	2.926831121	1.80250383	2.373387473	2.42238038	2.57433276	3.41585371	3.428156639	2.661626078	2.863507786	2.370827	3.298728657	2.23517237	2.353957419	3.61102247	2.86287531	1.91797393	3.69694582	1.70328446	3.71771746	2.587678	1.570713546	2.71803629	2.92063483
ATAD2	1.2073625	0.960435883	1.408577075	3.48919322	3.379047434	4.74659163	3.71145891	3.590696165	5.33142363	4.082181074	4.0469533	4.772047031	4.73803054	4.98350658	3.941011132	2.993898866	4.47935179	4.919882	3.81043619	4.921352253	4.27448	4.74381702	3.863214272	3.45751847	4.507712971	3.274485664	3.404677824	2.27347865	4.03018041	4.08765525	3.97914879	4.46538348	5.001399363	3.510440626	4.354177899	4.119719	5.007188831	3.222196431	3.987577241	4.13358332	3.985322369	3.13571933	4.35257718	2.78926298	5.04647008	3.74406	3.838762751	4.26746207	4.802797
ATOH8	3.64994429	3.398167666	3.652983945	0.19244906	0.208950084	0.20819501	0.813615288	0.074482242	0.062804629	0.101268585	0.36560363	0.10749141	0.12163319	0.06584949	0.06682855	1.517414783	0.45518363	0.1258329	1.06219262	0.404992402	0.1989622	0.79480377	0.149784311	0.82182604	0.3784117	0.69672157	0.351692395	0.36592476	0.125013872	0.06970156	0.25703417	0.15460452	0.404091995	1.293340963	0.170219916	0.5890145	0.595287732	1.026752595	0.181415881	0.1767461	0.091926455	1.08235744	0.53624115	0.83426644	0.22661381	0.4771934	1.277227023	0.25488609	0.24914635
ATP1B1	5.67556614	6.969600499	7.335191568	4.9850921	4.993319168	4.34978038	5.226169613	5.354103996	8.188849497	6.634902513	5.45244143	4.259762698	5.51084146	5.73013688	6.577678765	5.735878656	7.06056781	6.785236	5.62355793	7.203271969	7.495003	5.47324389	7.857871007	2.98434658	5.112042976	6.387720017	5.881494151	5.12329813	7.97063617	7.05233571	5.36514064	6.58085433	4.683643594	5.944841119	2.591741622	5.627565	3.80834243	3.804747272	6.889064788	7.0691294	4.162626766	6.78523632	6.9002747	4.84172696	5.11899125	5.762508	6.741782711	6.24466525	7.97944101
ATP8B2	3.28163056	5.49512022	4.259321432	0.74600063	3.556263296	1.90079367	2.454145427	1.252532474	2.686525539	1.451673864	1.81025622	2.796719969	1.60578011	0.43474457	1.005232752	3.493478036	1.30938202	3.167003	2.05931831	1.846215323	1.005681	2.03923951	1.052985037	0.83259324	1.504666105	1.439077206	2.587986897	1.06219262	1.598408098	1.64427954	1.48648796	1.63696291	2.866247703	1.527485133	1.405880384	1.769846	1.621140986	4.118277177	0.525937835	1.43048195	0.88536894	1.72659942	1.86421571	1.30680484	0.97564839	1.563123	2.41078158	1.48810662	0.24069441
AUNIP	0.18579051	0.34832502	0.292792809	2.26673676	2.387638265	2.30421031	2.328318614	3.07614535	2.57202372	2.955816384	1.84621532	3.044946329	2.3200303	3.20840915	2.290166357	1.458458907	2.8882899	2.003292	3.587027	2.144944214	2.145805	2.58708304	1.932728496	2.793726	2.364848611	2.183011331	2.062133652	1.66876781	2.613590811	2.577523	2.69000919	2.33403415	1.622027386	2.645756067	2.010334738	2.784179	2.440666291	1.615981409	2.948078941	2.57202372	2.264964048	2.79943717	2.41950654	2.87285845	2.28401233	1.866839	2.632220795	2.32887961	1.98252997
AURKA	1.18315542	0.686160476	0.455787005	3.59861481	3.728642666	4.59410244	3.656039246	3.07990253	4.398777475	3.965801021	3.3615481	4.697191667	4.57015572	4.61947716	3.246705093	3.154754773	3.86364775	4.463605	3.7941106	3.609893153	4.146627	4.03474538	3.826801074	3.63845002	4.393377021	4.61947716	3.715421002	3.05615898	3.52333833	4.34376493	4.52124216	4.24429136	5.540401887	4.243832556	4.563411118	3.611409	4.08309408	3.784550474	4.445601404	5.13417723	3.956937858	4.44447112	4.69107261	3.63318629	4.53642147	3.022855	2.972601105	3.61025714	4.82773827
AURKB	1.15445692	0.412827401	0.098538833	4.9432767	4.822253646	4.00257576	5.092251923	4.853492042	5.296206602	4.678953199	4.14476513	5.630222833	5.45693791	4.33247452	4.324942295	4.08034734	4.43142209	5.130609	5.26012921	4.335586056	3.807143	5.02116695	4.11166775	5.38450485	4.852690447	5.054280912	4.421443805	4.05111184	4.172945487	4.19253758	5.64222404	4.87547934	5.548001466	5.231123973	4.748620468	4.740272	4.253296684	2.767402682	4.560230019	4.39443996	3.912457328	4.65019347	5.29298672	3.73259622	5.2100598	4.603801	3.347125654	4.72339913	5.33681159
B3GNT3	4.13495885	0.171925754	0.354408579	4.29823243	4.837904604	4.07260409	1.121084495	4.733869946	0.813971114	3.679018886	5.19692693	0.933847219	1.5154105	2.92836575	6.590181017	1.293812959	3.84081228	5.821266	1.05600493	0.973930132	2.720717	2.38270867	1.221301484	1.71928108	2.874947774	1.297259573	0.060690868	5.14316935	1.318480777	5.3715473	0.7146735	3.30373402	3.776949007	0.032860522	3.447896511	5.088825	1.08566161	0.796011715	2.558069734	4.11926943	3.599757853	1.80650978	2.96154768	2.94259864	4.6964948	6.148354	0.74600063	2.85976566	0.48561505
BAIAP2L1	2.4378394	1.216996637	1.328927108	4.52241175	3.862812418	3.89249339	3.680118132	4.677685028	4.418080997	4.296137168	3.27416124	4.36004066	4.75807129	3.51972534	5.008811642	2.149617973	5.04647008	4.270549	3.98757724	4.599707189	4.267462	3.78256223	4.819232402	3.80034546	4.580412272	4.079924984	3.262376268	3.87450316	4.447318398	4.1244351	4.44504652	4.55787654	4.518850785	4.382877554	3.354015099	4.540662	4.811398401	1.924858771	3.719297639	4.17388356	4.877033353	3.91543723	3.9427391	4.20191782	4.57142473	3.357107	4.232349057	4.09553164	4.85056678
BAK1	3.16602236	2.813744034	2.546449773	4.14759362	3.2311903	6.0431768	4.814256949	4.73730898	3.782950808	5.752016198	4.9029247	4.559696602	5.17033927	5.23683051	4.191562201	3.444004917	4.97368226	3.547775	4.10023518	5.145896572	4.60804	5.4113741	4.224016589	5.53433994	4.62569034	4.751204053	3.609541876	3.97246044	4.528438943	4.33353671	4.94082476	4.89155486	4.91450233	3.834190643	5.259067515	5.326246	4.731161594	4.605414401	4.150482718	5.12779261	5.722885345	4.23693709	4.78355981	4.34640906	4.07801009	3.849527	5.010482416	4.70130868	3.70751881
BBS2	2.42438788	3.27887377	2.992318745	2.25629347	1.893604082	1.71149837	1.911050765	1.288158468	2.656392376	1.71814771	2.05231133	2.630205406	2.12818777	1.7015472	1.398641689	2.705507166	2.19506003	2.7588	1.98181277	2.063786174	1.866281	1.79962041	1.441315852	1.92454287	2.206950117	1.890771467	2.830730829	2.13277512	2.264964048	2.3671918	0.99881083	2.23311647	2.589473283	3.238791763	2.240837687	1.868563	2.736072786	2.595899975	3.285646771	1.41267587	2.817953234	2.82425917	2.2751968	1.69310367	1.82609864	1.435632	2.777870827	1.35708802	1.91595124
BIK	3.74575183	0.326043587	0.27884638	3.97071605	4.339995429	1.11315448	2.339431485	5.197979358	5.981058178	3.623958517	3.09412103	2.291020185	3.74052793	2.89821696	4.40376275	0.79972082	3.72323994	5.190024	5.15880915	2.699380939	5.167408	3.47416605	3.27515778	3.7517334	3.230555143	3.563604625	2.052908823	2.31709485	5.241793874	4.56142043	3.05089312	3.17869841	3.093136763	4.106417789	3.066861119	5.063511	2.153911065	1.114374921	1.650599186	2.75526316	1.165193781	5.13514315	1.81841356	1.66675549	3.52595563	4.967292	3.135064451	4.25329668	2.96337585
BIRC5	1.61430017	0.392856938	0.171708618	4.32335618	4.376465406	5.18728516	4.923592586	4.18179012	5.846409611	4.290522729	3.53219419	5.13514315	4.48337434	5.24607097	3.546245382	4.431984419	4.5596966	4.634881	4.84904216	4.006162426	4.402664	5.64613943	4.212854317	4.49686822	4.947335796	4.975378738	4.57271774	4.62964407	4.418080997	4.48110149	5.50462188	5.17780748	5.347736591	5.09929832	5.118991251	4.069321	5.052538601	4.210936303	4.424811025	4.99739926	4.552937954	5.36714919	5.13417723	3.64805408	4.46476323	4.431984	3.816579557	4.1059349	4.80137863
BNC1	0.13692532	0.103782391	0.051466343	2.78534478	0	1.81085639	3.912457328	1.095786638	1.141956332	5.18447423	0.74188249	4.758071292	4.59281685	4.06801216	0	0.028907936	3.96580102	0.1564628	4.11683782	5.108334913	4.588941	4.80918484	3.573333514	3.6723726	3.463567075	4.000808564	0.024465938	0.49005982	4.305400539	4.33135748	3.09155888	4.92987511	3.516880558	0.061628486	3.264670326	3.77656	4.181276564	0.189711823	1.005005995	4.42537486	4.068859134	0	4.2433526	4.49686822	4.53457145	0.0213534	1.825811423	4.04835749	3.1369821
BOC	2.79076787	4.244828845	3.567647749	0.24143625	0.237300391	0.20436881	0.68488166	0.076336744	2.224891039	1.151355059	0.51170388	3.330054353	0.27881828	0.12559559	0.326919512	1.125491639	0.33874858	2.637122	2.23606211	0.659613175	0.1730964	0.04885931	0.458573223	0.47184545	0.748238609	0.203987014	0.886567812	0.30622484	1.997522511	0.04288585	0.36299426	0.21350171	0.401583092	0.617758069	0.173631631	1.584952	1.119155511	4.909229399	0.169750173	0.11156275	0.07627849	0.38858293	0.52732348	0.53712259	3.41437673	0.8905849	1.728626587	0.48509178	0.03831794
BOLA2B	0.12990509	0.17086179	0.260652702	1.57156338	1.01608859	0.62645377	0.571159806	1.108600618	0.527047079	0.391777387	0.7818056	0.651382562	0.7164888	0.86350867	0.336646213	0.328341939	0.43277752	0.6769458	1.07046537	0.510148437	0.3300241	0.55106387	0.634831162	1.04639429	0.590565424	1.04012375	0.305966976	1.2687606	0.48514514	0.8589372	0.90801719	0.6428522	0.418929897	0.514002792	0.506993055	0.4554734	0.625395156	0.301914445	1.30987309	0.67724107	0.706255576	0.86037918	0.86139799	0.45651384	0.95513558	0.2680799	0.335213479	0.39438637	0.75524907
BRI3BP	1.30268103	1.261882733	1.070465369	2.79497296	3.321227734	3.92775156	2.894867277	3.1793431	3.554057207	2.625235892	2.81278349	3.832565496	3.20742237	3.47455205	4.228510422	2.915671273	3.22822052	3.45923	2.9726011	2.71048424	4.107786	3.1735315	2.686231493	2.24970708	3.593729052	2.999343172	2.374542268	1.77692942	3.280574177	3.36737546	3.53847738	3.00769807	2.772763344	3.370826353	3.235839608	2.926202	2.72783836	2.350985709	3.7196786	3.9933007	3.960494016	3.75842977	3.09375461	2.74629526	3.54034141	3.784168	2.177855981	3.59631301	2.80839585
BSPRY	2.67543994	0.381091884	0.331710266	2.639364	4.789839035	4.33999543	2.296510121	3.514354095	3.406067782	3.30068672	3.49705633	4.781359867	1.17949437	3.77289295	5.781586864	2.748734666	2.85785328	3.808342	3.58333161	2.918396973	3.153179	1.70040286	2.816483805	2.09001203	3.764811979	2.798578095	1.326521447	3.55405721	3.353676576	2.1928205	4.64753425	3.4646035	0.66366944	4.077056285	3.329345976	3.242068	3.844109554	0.938552173	1.357343554	3.20970364	3.893803465	3.97914879	1.66646499	0.38528382	3.48236583	4.439969	2.712557171	2.26816443	4.26479753
BST2	7.15620557	6.346180855	6.640753887	8.37623405	8.341435724	8.49121097	9.124015469	6.436500275	7.89127582	8.032540205	6.53251857	8.090737612	8.00522709	7.00951155	7.55718135	5.221062837	8.55892218	5.026133	8.49121097	7.944340965	8.571313	8.62912913	7.704784686	9.37254396	7.089939626	8.129555334	5.663204473	8.75108986	9.237866919	9.04064476	8.53142801	8.45213615	9.215235613	3.517925051	8.168198668	8.439151	8.274789087	6.661985309	7.755249645	7.80230904	8.168198668	4.92834894	8.31971854	7.08993963	6.93911445	8.252821	7.874239826	8.49121097	7.53157497
BUB1	0.37116034	0.208275934	0.226394766	2.793726	3.854878844	3.61829111	2.988662707	2.690604304	3.420868512	2.994507932	2.60893128	3.910780429	3.58886704	3.67823599	3.119651058	3.032186593	3.25639811	3.562875	2.93017711	2.785049263	3.096058	3.5031684	2.849673298	2.43495511	3.533284963	3.09892664	3.215937892	2.0486063	2.959133828	3.19009413	2.98464963	3.13190758	4.757292548	3.673167488	2.99631721	2.446956	3.507915461	3.41058746	3.377302073	3.16537312	3.400544997	3.50094585	3.63731894	2.23433015	4.01108989	2.778738	2.373118442	2.88333747	2.61285455
BUB1B	0.36541629	0.135420021	0.10913811	2.86140078	3.257758894	3.50504225	3.426420286	3.318456284	4.300855205	3.699258106	2.72098984	4.334553529	3.7929387	4.01472895	3.474166049	3.876481988	3.37730207	4.260713	3.20805854	3.407739849	3.688982	4.02201364	3.106898764	2.80451372	3.649550043	3.336243511	2.613590811	1.69393675	3.560279526	2.68274188	3.43374583	3.18948961	3.82760472	4.045147556	3.13928624	1.941285	3.721612476	2.391373162	3.205433441	3.11801802	2.557517725	3.77494869	3.65675116	2.58892294	3.94523416	3.332101	2.541467463	3.45289013	2.67011345
C10orf99	1.1165324	0.106573513	0.026885227	7.81033199	0.687743205	0.31989202	1.435098728	3.55108362	6.346180855	4.802797003	0.15192011	1.291019852	6.38772002	0.39375097	0.108369589	0.223191373	5.36714919	0	6.03175719	6.158910888	3.433401	0	5.875088518	4.44504652	1.683632372	7.064993299	0.079983576	0	7.89127582	4.94976784	8.04207089	5.92278686	0.097735493	0.090936328	0.064770967	2.320854	0.431540111	0.291931473	0	1.6355067	6.728771896	0.03864554	5.37800492	0.71388527	2.70048306	0.2242297	4.016988731	2.96306507	6.49205704
C11orf96	8.0325402	6.004504198	7.582306157	3.07046037	0.617186381	0.96340485	2.518716847	1.517414783	1.424490128	3.97380459	2.79645566	0.962985894	1.26526844	1.85238713	1.43803694	2.137106023	2.14693671	4.150013	4.30494847	2.453230591	1.50795	0.78883035	1.934437709	1.3767506	4.071714578	2.32172472	4.136930788	2.73024473	2.541621334	2.3779573	1.30216858	1.83915265	1.478271535	2.180114455	1.352574557	3.161273	1.750825856	1.730877775	2.64590358	0.56694706	1.010074314	2.0993971	1.64513246	4.80423594	3.80675931	1.018278	3.994195839	3.24991456	0.43882287
C12orf57	6.97379745	5.828059787	6.985136205	4.88010196	6.751214507	4.75050695	6.218390494	3.796196002	5.622094727	4.913773199	5.68129017	5.11559904	5.32395366	4.35791366	5.07654685	5.407981923	4.52241175	4.874711	5.41716164	4.323889436	4.270063	3.48445839	5.39897554	5.14495949	4.989215775	6.19250126	4.539452096	6.0113503	4.817774248	3.45818183	4.56520327	4.51115223	4.740960518	5.413629704	5.546681801	4.723988	5.010482416	4.818525154	5.18350646	4.46713731	4.916031531	5.4136297	4.97872561	5.17690255	4.17888829	4.02337	5.541739833	5.19896916	4.71398228
C15orf48	3.70002483	0.413280114	0.350810571	3.97560976	3.170312454	4.96487012	4.645597617	2.941367468	3.385878733	4.876246099	5.96524617	2.971128105	3.68463364	5.44795394	6.552502238	1.411303095	6.95051881	2.878242	3.81166401	7.232486214	7.628538	5.84485295	5.369261639	4.53275654	5.991712226	5.380324948	1.88870261	5.89745934	3.568438811	5.59154528	5.49979193	5.76836027	3.807536279	0.967438038	1.611451297	2.139146	1.568171596	3.907860916	4.903714654	5.84169782	5.112042976	2.47444315	4.62251832	6.66198531	5.13962558	4.85269	2.447521313	7.05643611	4.58524256
C16orf45	4.24831267	4.797738996	5.227062381	0.47056328	1.314444712	0.6203596	1.438304369	0.467986952	0.624506871	0.969550927	1.51207629	0.976063591	0.77731468	0.61992355	2.241428135	3.428858762	1.13288461	0.8541414	1.94502875	1.237249599	0.7830847	0.37394328	0.846218937	0.86833727	0.917150077	0.71799229	0.647065041	1.39062698	0.760975252	1.69108709	1.09292219	1.27847885	1.330273157	1.376486064	0.772451935	1.094823	1.564823357	3.791358566	2.68917044	0.51486352	0.683253059	1.45559208	0.5315109	2.26007244	0.89139582	1.231254	3.089266284	0.66894295	0.43787071
C17orf49	1.09454842	1.069096179	0.809689863	0.59200031	1.178550551	0.88167965	0.861796143	0.587631349	0.799172033	0.854915889	1.17508439	1.057353006	0.68734996	0.4348409	0.83223797	1.151616957	1.00256815	1.278251	1.23599234	0.644935872	0.8760193	0.38688067	0.677090058	1.20064473	0.718975621	1.224617008	1.562024818	0.7483935	0.709494351	0.54818853	1.28378856	1.13787722	0.968686635	0.694396752	0.578600884	0.5498084	0.732175457	0.553080951	1.034443704	0.81777683	0.667125211	0.29416991	1.31550843	1.02585757	1.11631627	0.8509083	0.68789147	0.75844962	0.94209646
C17orf53	0.48026261	0.390479136	0.74917181	3.37525814	2.969882152	2.8295359	2.26816443	3.423318204	3.140557706	2.575748193	1.75111351	2.810668874	3.19727056	2.86747942	2.026706879	1.770690627	2.90674959	3.044659	2.74273983	2.737810275	3.20775	2.25949883	2.125717253	2.82308508	2.350156784	3.038860971	2.053475822	2.51587378	2.383850632	2.30450981	2.99903964	2.15070627	3.527745315	1.987397461	3.244024683	2.963668	3.38818983	2.069316434	3.123123731	3.09858646	2.739000071	1.73341483	2.9385894	1.98383863	2.4584582	2.256873	1.972407635	2.74303557	2.66602148
C18orf32	1.24615962	1.306032663	1.516837934	0.8181383	1.666464986	1.0490538	0.928622697	0.93320816	1.070465369	0.678943359	1.1595611	0.965499839	0.75627617	0.83295271	0.784143649	1.143620859	1.10342593	1.027011	1.41648426	0.721089611	1.306805	0.86403504	1.056470428	0.91814828	0.996829042	1.258497102	1.17465133	0.77476483	0.93031588	1.3844751	1.14362086	0.81627346	0.727887169	1.474978612	1.249983282	0.7464998	0.976063591	0.989693164	1.416484262	0.86477774	0.710499392	1.35599333	0.87756169	0.85198987	1.03990772	0.7873817	0.999163851	0.90722039	1.30190838
C19orf33	6.48079501	1.109487096	1.668767813	8.09073761	5.535563716	5.64365804	2.464193961	7.771727352	7.156205568	5.899174435	10.07894158	5.038112213	6.93520523	7.49500296	6.703382416	4.999748663	6.93911445	8.783817	6.62886195	7.005657527	7.319332	6.93911445	7.802309037	8.17967488	9.082022121	6.346180855	0.97022715	8.58547469	5.231593437	8.00522709	6.30313135	8.09073761	7.125583145	0.845086769	8.903525238	6.852302	7.740348951	1.244182757	5.580019465	7.98822397	7.237161218	2.44316034	7.84922884	8.37623405	8.7838169	7.374697	5.195895002	6.33636419	8.27478909
C1orf116	2.62094535	0.007055108	0.071831391	4.00257576	1.495276614	2.30247581	0.344213096	4.840201452	2.806022237	3.757213162	3.51329734	2.340595716	3.44505984	3.70906202	4.391773066	0.471750423	5.30626597	0.5741353	2.8849001	4.10218392	4.412003	3.47920292	5.68834557	3.49519443	4.218433922	2.780254871	0.644935872	3.24568812	3.867758775	4.84978648	2.74303557	5.56180975	0.508584918	1.701236987	1.213946007	5.083728	3.800345462	0.31972973	2.087428576	5.11204298	2.970503302	2.37368286	2.88271594	3.32500418	4.93295452	5.071393	1.962148743	3.06501952	2.90186175
C1orf210	3.58181607	0.044138404	0.263598954	2.942256	5.49512022	3.0524635	3.159954216	2.841133233	2.578119179	3.69090901	3.67435281	3.250434549	2.0275823	3.05374059	5.921136948	3.044010593	3.53477516	1.753357	3.03467973	3.624715842	4.112596	2.98278718	3.563604625	3.08022547	2.190268989	2.779642802	3.656410026	3.62839382	2.872554038	2.95672769	3.89080792	3.78494696	0.618780564	2.015839222	3.485549956	3.406783	3.519024792	0.274877292	2.905807787	2.93049379	3.256398113	2.53413317	2.10727186	1.87283756	2.47524886	4.758071	2.457872055	2.44010109	3.57298697
C1QC	5.12971142	5.707001614	2.872554038	6.28512063	4.279084713	7.87423983	8.518483244	4.819947224	2.92249301	6.413373647	6.33890076	4.4904174	5.49749186	6.8309494	3.234194175	4.950547333	7.36301124	6.260016	4.86712974	6.706434436	5.319758	8.33062804	8.148929716	7.60289784	6.312438048	5.10741574	6.845486658	8.16819867	5.883086478	3.96219553	6.67771862	5.45591645	8.032540205	3.717355252	5.595488025	6.954391	5.963520556	8.921556594	7.841287317	5.70989139	5.519382894	5.89917443	5.56060751	6.26001574	4.83715459	5.083728	5.624837567	7.4254936	5.10741574
C1QTNF1	4.9949423	3.735365946	2.565039429	3.1055929	0.591457066	1.43181566	2.283717978	0.521136446	1.18123963	1.974109515	1.6025898	1.913412613	1.75169001	0.98948768	0.589014486	3.187823166	1.79930379	0.8233862	3.89418836	2.17647325	2.659566	4.15835299	1.363366763	3.35747024	3.377302073	3.12943709	0.75801603	3.15286481	1.783233383	3.03282269	1.83755314	2.38212215	2.878534769	1.26444417	1.305540931	1.60947	2.054881386	0.858387218	4.690390285	3.17902104	2.003905367	1.88933002	4.4286781	4.46599473	1.83579224	1.968977	2.371965787	1.9855916	0.45259935
C1R	7.07731167	6.785236322	6.188196737	6.71911156	2.132775116	4.66123029	6.555273461	2.442343135	4.308513687	5.671392951	5.51452639	4.18715744	5.38672834	4.23288752	2.533257497	6.045148057	4.7445621	3.958313	5.44564265	5.771294892	5.419376	5.55175121	4.001692494	6.04127131	5.113824181	6.486332315	5.321761858	7.18867538	4.425374863	5.38032495	5.56060751	6.2335062	6.91526754	4.028382222	6.607863484	5.180674	5.057647881	5.007188831	4.797738996	6.8309494	4.037475733	3.62166569	4.94001208	5.81088314	3.47886091	4.994942	6.179612988	6.44940032	2.33117871
C1S	6.6933779	6.741782711	6.106772075	6.14427038	2.052908823	3.49665453	5.682654177	3.831718518	3.462852229	5.724303236	4.9115771	3.506447056	5.44795394	3.01078404	2.278331829	6.251274844	5.2100598	4.296643	4.86333775	5.70989139	5.076547	5.39096244	4.169571605	5.05428091	5.23297312	6.690173279	3.972460444	5.9025164	3.581441731	4.52306058	5.99909257	5.38788517	6.628861954	3.657130393	5.215149738	4.737309	4.907542068	5.523012059	5.159740222	6.95051881	3.946984293	2.88886453	4.06107056	5.5825055	3.27155711	4.578626	6.190230912	6.76802161	1.58917511
C2CD4D-AS1	0.75586731	0.182333047	0.37954413	3.34442709	2.597632185	5.16368117	2.779040949	3.571104248	3.249408698	2.666334964	3.15704075	3.99011124	4.36060985	3.72199314	3.600531241	1.192760169	3.96135313	3.293926	2.52563372	3.304762253	4.712694	1.05396355	3.30684242	3.71422012	3.546245382	2.905521809	0.141844497	1.93532853	3.128179182	3.48778039	3.08520764	4.62314074	3.190723914	0.305616367	4.478225473	3.630971	4.593473776	1.571845286	4.62509842	4.7079701	4.474650251	0.8406001	3.22485512	3.24176154	5.2179811	2.871057	0.888241551	3.56764775	0.52046421
C4A	1.00324914	0.884431737	0.74600063	0.39086486	0.520155844	0.58600798	0.816464863	0.058235263	0.115928423	0.644639339	1.37758085	0.192528599	0.09273509	0.89139582	2.317942675	1.339824766	0.74897113	0.2984095	0.12997423	0.673859779	0.4379901	3.8532885	0.217574875	0.93136121	0.990313912	0.499393371	0.426589428	2.05431638	0.447908496	0.15443656	0.47585869	0.38830347	1.18123963	0.108831323	3.375258143	0.1071456	0.490957527	3.598988946	0.633812158	0.5222578	0.500693533	0.3102804	0.21573877	0.17724308	0.35037548	0.8923567	1.284300401	0.9271575	0.08454355
C7	5.84640961	6.622861834	4.887841408	0	0.134757911	0.04888447	0.38848193	0.075511892	0.019321805	0.636425662	0.0206577	0.032849076	0.02746493	0.01679031	0.006714897	0.876574207	0.66515633	0.1733814	0.14488647	0.323872146	0.04778472	0.0230484	0.012140162	0	4.352031641	0.101457713	0.321262439	0.07170328	0.2001074	0.06386437	0.62096622	0	0.173598201	0.023770924	0	0.4389176	1.378405975	4.499702198	0.029884673	0.06247298	0.085815747	0.02732659	0.02815538	0.1089947	0.5847711	0.08101137	4.717485332	0.63036058	0.03490983
CA2	0.47044911	0.800958285	0.271941286	3.98052009	1.843931689	5.2765506	2.210148527	2.021583376	2.740899666	4.784283732	2.34438461	4.62377951	7.59594256	3.17968987	0.474482704	1.269276565	4.53022037	2.760777	4.92284817	4.262758062	6.106772	4.65535415	3.652983945	2.55806973	5.854497813	3.214305901	2.788659547	3.22353713	3.631346663	5.85110101	2.60720915	5.25201349	3.149258562	1.919961259	3.117365839	1.335724	2.888289895	1.882085774	2.826028334	3.1153892	6.079581833	2.82852315	5.17224254	6.68096154	6.18605397	0.4194659	2.26730571	4.06474276	3.21201947
CA9	1.27186692	1.039907724	0.93197478	5.20912949	5.536907671	2.50767222	2.015839222	0.822567288	5.036334775	5.035478763	0.29798405	5.635623357	6.78859002	6.77132589	7.725510422	0.736955191	1.22307915	2.470162	5.63294584	0.409049987	8.023046	5.30626597	2.753208901	4.80843256	3.710655251	6.859431734	0.982235455	3.28361598	4.789133056	1.80623555	2.44695551	4.04466036	0.220123171	1.525804493	5.476971358	1.002053	2.227790817	0.308556957	8.426982476	5.41828515	2.144944214	3.67085818	6.33636419	1.50023306	2.81066887	6.285121	0.531376822	4.07079544	6.52413554
CACNA1H	3.5165036	5.343341493	4.824230933	0.30111576	0.319227449	0.34111761	0.310062375	0.178448158	0.237922761	0.505840248	0.63688469	0.477735401	1.02831696	0.16363796	0.384638645	2.545301784	0.57812434	0.5573763	0.39384085	0.752773249	0.5451698	0.21634788	0.290425743	0.29985879	0.852632463	0.213552016	0.745314753	0.45292264	0.54422849	0.1572117	0.36083443	0.67831318	0.563150236	1.512076294	0.247002169	0.1818304	0.907412066	0.455473408	0.232160734	0.18021162	0.179938008	0.49939337	0.69868667	0.49991351	0.98159071	0.519902	1.95206688	0.41512022	0.04869562
CALCOCO1	3.51868093	4.37806834	4.881759771	2.87163812	3.268013159	2.83612844	2.620327458	3.404677824	2.604896523	2.877300028	3.15961743	2.985303224	2.07824588	2.99600922	2.794032786	2.612720505	3.37180213	2.251367	2.53707849	3.31979617	3.125016	3.35642596	2.584173794	2.79585783	2.378555223	2.93919197	3.024410878	2.95330089	2.684755516	2.49634207	2.76831316	3.27581734	3.068800571	2.472436473	3.090581604	3.38651	3.447523873	3.315098931	2.693488077	2.80982332	2.835252078	2.21655319	1.96751461	3.3851654	2.59907192	3.794111	3.930940834	2.63574955	2.88886453
CALD1	6.23813889	8.110442435	7.099047722	3.98532237	2.08024681	1.68569391	3.217550397	1.484843529	2.802124813	3.621298483	3.47955196	3.833390917	3.57592336	2.91418107	2.131011871	5.18447423	3.64313637	3.956502	4.65141132	4.375384007	3.88698	4.86416045	2.828201043	4.00484206	4.578050447	3.509678734	3.210391316	4.25583581	3.217892583	4.3361359	2.74599212	4.6054144	5.13514315	3.976484092	2.3243127	4.062877	4.638016022	4.332474516	3.311135396	4.09458945	2.989904827	3.54624538	3.18064284	5.34012128	4.05971038	3.525251	5.701483747	3.42885876	0.68007569
CALHM2	4.33455353	5.851101012	5.503312621	1.33493982	0.937909213	2.46490817	2.728755023	2.269786141	2.377377565	2.047291189	2.31365273	3.376962146	3.00583442	1.51177514	0.79281435	2.751448992	3.64845164	1.656327	1.84189309	2.202935842	1.435371	2.50356402	1.86307407	2.54354283	2.285462297	2.038389008	2.255992286	3.47920292	1.609469562	2.38356294	2.38822037	2.10025132	3.455718921	2.245087841	3.245052747	2.104204	2.115413311	2.709598096	2.452087438	1.8671186	1.43672556	2.09055145	1.48972245	2.82218378	1.84854528	2.60313	4.042387143	2.1824204	0.84697803
CALHM6	2.19506003	1.543815159	0.672062295	3.55989832	4.005269965	5.10921893	6.405702346	1.099047056	2.200349102	3.484102289	3.54998627	3.049345883	3.33966294	4.88858756	0.473758061	0.638802104	3.57592336	1.626226	3.72007731	2.631668211	2.637926	5.6342954	4.538181209	5.34556342	2.879132214	3.188818824	2.27008151	3.94864386	3.371802127	3.05215503	4.418081	3.9241701	4.251773533	0.746322747	2.72042495	4.187157	2.822787835	5.769817201	4.36004066	3.79784351	3.481016607	3.04685985	2.64115914	3.42677277	2.93259962	3.661365	2.952650604	4.8855565	2.90092391
CALML3	0.62964295	0.285172218	0.115028246	0.93895231	0.028107531	5.01540741	7.02242812	7.156205568	6.601906508	6.741782711	0.41908672	9.000092684	7.80230904	4.97537874	0.118502324	0.2444098	8.46530307	0.520522	7.08559479	7.740348951	7.108287	3.74778086	7.04399813	7.84128732	1.593309048	7.089939626	0.020501978	0	9.060661391	6.27571914	6.98156886	7.62176987	0.963404853	8.850745967	4.853492042	5.756335	9.191446862	0.676152506	0	1.68251707	5.647486908	9.58128668	4.58219963	4.74171131	7.33519157	0.00038894	7.802309037	6.62005845	7.70478469
CALML5	0.77818628	0.023256172	0.086328939	2.20840318	0.014336566	8.54458559	7.034958475	9.342977579	8.179674877	8.090737612	1.16496759	9.429226008	4.41864152	8.2194197	0.612756519	0.089993853	3.47743719	8.061754	8.02304585	2.280601026	4.850567	0.22528323	6.643889998	4.20092463	6.881491705	4.186140547	0.413754241	3.15671156	7.35211242	2.90435239	7.95327946	3.1055929	0.941029775	4.238923928	4.328090539	7.655582	6.29866306	0.210092957	0.067303429	1.91254076	7.257139464	0.79281435	4.16262677	0.03504559	1.87309163	0.1418743	7.081518593	6.82346246	9.12401547
CAMK1	2.40722997	3.032822691	2.724238519	1.00687143	1.330273157	1.20939746	1.117463537	0.816464863	0.887812874	1.286857798	0.96955093	1.13679137	1.22851745	1.00065973	1.47281486	2.091391006	1.43537057	1.126954	0.89948906	1.101183441	0.4194659	1.19570416	1.600605582	1.37648606	1.04012375	0.800651794	2.217717989	1.55749873	1.265537914	1.03239091	1.00809339	0.9336142	0.775858837	1.334406199	1.315232219	0.9723835	1.063113605	1.796239496	0.908592154	1.25277492	0.619057172	2.15241625	0.92410238	0.7575884	1.08866048	1.213946	1.117232455	1.39834952	0.62555192
CAPNS2	0.08061209	0.201670252	0.14089781	4.9949423	0.010614779	1.60404736	0.523432798	5.781586864	2.26786567	3.442910033	0.19176365	2.280897824	5.23391675	2.74538456	0.013739326	0.113741509	5.45930932	0.02149385	4.70997774	3.886095314	3.670858	0.25818987	4.842496019	4.78135987	5.056822283	6.102927723	0.094518434	0.04602565	5.247065941	3.23321332	2.58388239	5.53814866	1.495954592	0.05130452	0.234374377	6.541283	1.656631065	0.022228313	0.025331086	2.22601727	5.366100332	0.37556106	4.01521081	1.32678887	4.08955453	0.06227523	6.370547212	5.85624275	4.73883313
CASP14	0.06560327	0.45483433	0.00990638	8.57131325	0	8.51848324	0.010537972	0.031418527	0.499712333	6.744974305	0.34980859	1.313395034	5.59818008	1.90764771	0.047724969	0.318763452	0.23779227	0.2368478	0.61275652	0.251285373	0.6776786	8.25282067	4.297170564	6.93520523	0.606672456	0.412918558	0.015374766	4.98836245	0.81949487	0.77034215	7.84128732	5.02870133	6.285120631	0.150998947	9.060661391	3.373529	1.623708733	0.30197087	8.867949059	6.0755499	5.155155196	0.05882994	7.98822397	4.20391147	4.395499	0	2.985883798	4.58219963	7.34641404
CAV1	6.57504032	7.988223967	7.45451407	4.8777839	1.328927108	2.05231133	3.901415823	2.365395084	4.623140738	4.251773533	3.6327881	3.566949642	4.52362811	6.59018102	1.555181623	4.650748394	4.44790632	2.792848	5.20092804	4.669036392	4.050667	7.92621357	3.646222854	4.34921902	5.202979442	4.270548739	2.876995208	5.60485532	3.643136369	7.78735832	3.16029129	6.32657119	5.308374918	3.30684242	2.121189023	3.191363	4.729270367	3.090278072	3.721612476	5.01132976	2.593204872	2.13797091	6.13222899	8.17967488	4.23844536	3.327043	5.179701822	3.73259622	4.30699509
CAVIN2	4.5620651	5.956721725	6.521590959	2.50767222	0.437585185	0.33403627	1.050208474	0.253568799	0.797841534	1.645413856	1.84742008	0.303649926	0.18912904	2.61918609	0.236026634	1.926539778	1.32842808	0.8925517	2.34933795	2.022433757	0.5090343	2.6537361	1.49306538	0.57585138	2.744811677	1.17465133	1.60404736	0.25110259	2.093111056	1.13739933	0.60766272	0.62169152	3.036017698	6.439146659	0.271543091	1.640572	1.933598992	0.704404925	0.210138334	0.44676408	1.26419755	6.46479536	0.67450158	0.85913449	1.79127075	1.024543	3.250434549	3.08962025	0.13247805
CBLC	3.45608264	0.074766385	0.353139364	6.01316422	4.424234493	7.5506828	4.399362967	5.620838098	4.341610641	4.774703374	4.34271335	3.64429773	5.23112397	5.94327469	4.705288347	3.077232004	4.23340755	6.2469	0.60249759	4.378593226	4.877784	3.87022011	5.058488035	5.41473648	4.700615232	5.302186058	2.362245032	5.27550086	5.07654685	3.40645902	4.17786777	5.31046061	3.492384739	2.956118062	4.912289041	5.75338	7.472067206	1.252286497	4.688342705	5.74463633	5.53927818	2.65721955	6.79173097	6.11666841	5.58001947	4.552938	3.751324704	5.46968472	4.82847662
CBWD5	0.29531101	0.402824636	0.201379048	0.53813394	0.381456135	0.5568679	0.350118365	0.796011715	0.517183968	0.500026122	0.6284766	0.613349	0.29195997	0.67328735	0.348881859	0.471646231	0.48509178	0.4375852	0.70238459	0.342786271	1.070023	0.58173791	0.29782199	0.71663253	0.378006232	0.305864122	0.661144197	0.46695631	0.628025549	0.66148778	0.81497211	0.58014021	0.339620827	0.688058232	0.490059821	0.4198771	0.685831472	0.218357971	0.704263553	0.68358262	0.739031246	1.73597096	0.72256408	0.95599912	0.77731468	0.5804128	0.380185349	0.3248093	0.76268378
CBX7	4.51173653	4.523628109	5.753380269	1.74113616	1.872013353	2.40722997	3.358832386	2.434955111	2.166677341	2.207842076	1.63999475	2.686231493	1.50466611	1.87951693	1.565359459	1.886937962	2.47497109	1.862734	1.79563344	1.981812768	2.209299	1.6091996	1.751411875	2.1599903	1.895082624	2.097059718	0.874471211	2.25393349	1.74287658	1.68857153	3.50504225	2.25687255	1.399133934	0.569771802	2.833991278	2.106996	2.794344766	1.665565127	1.619941162	1.10322788	2.039512236	0.7483935	1.27163694	1.58264832	2.12026524	2.933213	3.09736984	2.00684677	3.08584688
CCDC159	2.64351791	2.471879523	2.343522126	1.55196954	4.301864495	1.4293876	2.605189236	1.189101985	1.219062266	1.399133934	1.36651861	2.19391032	0.94509022	0.78249965	1.805082098	1.981812768	2.11198245	2.394204	2.07908651	1.418065448	2.282305	1.40967312	1.096232642	2.3533444	1.337536421	1.975866188	2.141459728	2.74049033	1.626769944	1.00236474	2.07880942	0.97885338	1.750560395	1.011799795	2.819149883	1.5727	1.451673864	1.883784405	1.447765147	0.79990252	1.67234603	0.98268876	0.94466088	1.28895565	1.70444146	2.087429	2.072474386	1.65376539	2.07077959
CCDC80	5.93134196	8.179674877	6.002629202	3.40503238	0.605832395	0.87733262	2.509111949	2.507358205	1.292007604	3.972460444	2.21832451	1.83377867	0.64595683	1.57042448	0.73284914	3.036970659	2.649098	2.359975	3.26207141	3.588453762	1.748549	6.06025986	1.542453615	2.07107526	4.228045218	2.240837687	2.630816975	4.96891442	2.254357963	2.58947328	1.73508975	1.29410471	4.6443577	0.838184829	0.746499763	5.281562	3.347807547	3.845362471	0.967214162	3.56439037	1.306278559	2.02873751	1.02919666	3.95211197	2.7910445	2.160587	4.663789364	3.19466381	0.86403504
CCL18	0.20277419	0.084916055	0.121583945	1.86916165	0.377917851	7.28305969	3.64272196	1.702395227	1.385314819	3.318456284	5.60902652	0.083051123	1.56227867	3.43374583	0.994212604	0.646609872	1.97151382	2.748119	2.02612079	4.149494253	2.705205	4.36725354	5.993587466	3.29500364	3.94997713	2.20323356	0.357408592	3.97607746	2.477774666	3.8857053	4.10268787	2.59174162	5.765494701	0.502976655	0.667125211	0.9661869	0.520878686	8.005227092	4.66501916	1.70416592	2.811880363	2.44808739	3.24638549	4.82353989	4.18661128	1.042144	1.054662175	4.33999543	1.32998452
CCL20	5.93480038	0	0.308123657	6.4340453	4.468825428	1.15112513	2.621806863	0.457218862	2.437278612	4.557282952	2.8650205	2.366293767	1.32095051	1.83579224	5.323953661	0.221384084	5.09574094	0.3440362	6.16091693	7.810331987	4.832714	3.98443418	3.194017701	1.57417394	3.206444001	3.784550474	0.865307355	1.76467801	2.49230521	3.52300287	1.97013718	2.44066629	5.172242536	0.709314958	4.947335796	2.315068	0.411748985	0.637207089	4.880101958	3.92914521	5.072247447	0.73183541	6.34618086	3.94997713	0.17203381	3.869381	2.835252078	3.30718885	2.5949786
CCL5	4.68364359	4.068859134	3.359152617	5.02030009	4.106839182	7.4366568	8.8170019	2.826028334	2.753208901	6.033678639	7.4660935	3.687751689	5.50210072	5.70289329	3.050893123	4.252317248	4.23794506	5.756335	4.8149708	5.801301592	3.990984	6.92344475	5.154264381	7.38561289	4.13311832	6.156863314	3.229925676	6.75806724	4.557282952	3.42259447	6.2426336	4.77066323	7.121099665	1.341986073	7.525345174	6.785236	4.276018484	7.134145254	5.919487687	4.6270401	4.03243279	4.62767304	6.75806724	6.04713156	2.90674959	5.756335	5.042243052	8.0141345	4.00526996
CCN5	3.47067361	3.700836159	1.248706248	0.16617263	0.074766385	0.18364421	2.657219546	0.124039355	0.132786586	0.560359943	1.7080977	0.226474599	0.07441358	0.03422265	0.010420434	0.790980614	1.80593278	0.3507345	0.20336632	2.174150708	0.3326062	0.26226174	0.009419884	0.45651384	0.67738343	0.38659266	0.595403893	1.79962041	0.155103315	0.16883346	0.41458205	0.20391053	0.198054235	0.020036962	2.393636805	0.03987265	1.301908379	0.04474483	4.396026235	0.78377538	0.046157917	0.02839754	0.09061857	0.50462126	0.60511835	0.4898437	0.523432798	0.29214664	0.21380629
CCNA2	1.71576079	0.841624035	1.008093389	3.58181607	4.294637463	4.9583257	4.397046516	4.384073337	5.106607692	4.53884377	3.28126822	5.821266053	6.03175719	5.39788637	4.787022029	4.217922545	4.96649455	4.656014	4.57015572	4.331887345	3.895929	4.65398448	4.479927404	4.28169772	5.229117052	4.764840286	4.08668339	2.83461179	4.686316858	4.34271335	4.96405063	4.38743623	5.486626602	5.47324389	4.382877554	4.090469	4.030620852	2.887029167	3.571862621	4.93757119	5.110132364	5.16074396	5.20504538	3.23153938	3.83213716	4.065723	3.917581899	3.78820037	4.27151435
CCNB1	2.13075672	1.38904639	1.867991241	5.23495067	5.721417	5.26539046	5.907686505	5.47576166	5.841697822	5.40681621	4.98589971	6.497196628	6.02238017	5.99909257	4.716876081	5.603532542	6.28063429	5.089628	5.5567827	5.664613233	5.936504	5.26237003	5.813869979	5.13691891	6.235771256	5.941610179	5.746166411	4.77066323	4.561420427	4.76484029	6.25332834	5.75783238	6.246899785	6.40821618	5.981058178	4.659287	5.663204473	4.249804516	5.228052848	5.48206252	4.722137906	6.31006709	6.47537594	4.84834689	5.1999388	4.861874	4.778374649	5.23982271	6.3778569
CCNB2	1.25512846	0.478812691	0.520878686	4.29876249	4.768600404	4.98434714	5.187285156	4.443903368	5.117240056	4.779976437	3.89249339	5.818307975	5.25007579	5.33043159	4.1675809	4.086212142	4.69039028	5.016231	4.67626215	4.350323029	4.602155	5.19002427	4.503142609	4.58219963	4.966494551	4.923592586	3.787424466	3.99690033	4.472278839	3.3543554	5.09574094	4.63033607	4.632896017	5.079302027	4.669036392	5.004681	4.877783896	2.935307941	4.016085785	4.60280845	3.610257135	4.72074553	5.3499031	4.22453894	4.9115771	4.111228	4.057931154	5.30940394	5.10474507
CCNE1	0.71181908	0.505508307	0.545844406	3.22154127	3.352279865	4.79196759	3.191657626	3.38176732	3.467121066	3.157341295	2.98293135	2.82186785	3.21593789	2.54236148	2.729906927	2.980051405	2.94987527	4.170518	3.18914944	2.970168069	2.047544	1.53755092	2.935605075	3.53996085	3.580359696	2.77040061	2.983413507	3.39097001	3.916757431	2.99995522	3.69014475	2.55111583	3.607695935	1.495529927	3.513297339	3.063711	3.192984291	3.88489517	3.465639686	3.28328633	2.956118062	2.85184969	4.00125157	2.48386096	3.33278107	3.233543	3.102437114	2.31247063	3.22252664
CCNF	0.56021231	0.674332286	0.804834599	2.78865955	2.622991221	4.45949229	3.018253212	2.594680091	3.090909572	2.876420275	2.21800713	3.787424466	4.72657098	3.36737546	2.916606183	2.419506537	2.96276001	2.390518	2.98955262	2.877933272	3.165067	3.7071211	2.639922698	2.57261073	3.197270564	3.377984092	2.290166357	2.55419158	3.12943709	2.81736641	3.95524615	3.54034141	3.744497074	3.272207813	3.379366461	2.248894	3.044349575	2.160282602	2.795562846	3.37696215	3.130383162	2.94540686	4.12692618	1.74173047	2.42009504	3.260364	2.080551684	2.70372211	2.82339109
CCZ1	0.88802631	0.907022852	0.79861986	1.34923596	1.224355035	1.05442385	1.621732786	1.52491032	0.763033195	1.038050602	1.16931437	1.13093077	0.81378227	1.7675117	0.957942846	0.867537194	1.59444993	1.0118	1.50023306	0.807795079	1.44702	1.23984853	1.008301527	1.56872009	2.088861006	0.727367309	0.932183977	0.7362698	1.766688712	1.2835375	1.45137556	1.23025643	1.451098989	2.038098729	0.801594931	1.509033	0.856235057	0.984634247	1.24592443	1.01336537	1.211216497	1.44564042	1.54584602	1.17005142	0.84417131	0.640456	1.60033102	1.09623264	1.90107988
CCZ1B	0.72457776	1.026088715	0.766225716	0.69773723	1.0198341	1.44536693	0.526459916	0.821468559	1.324747875	1.135478213	1.41806545	1.435631985	1.03763942	0.99838983	1.043285736	0.738164661	1.00434135	0.9006995	1.02762242	0.888241551	0.5076545	1.45627177	1.010962245	0.84220468	0.774924224	0.86321258	1.076324537	0.97820066	0.703954796	0.86753719	1.19815761	1.15715605	0.424222808	1.093896637	0.665956954	0.3972576	1.339575039	0.322378047	1.3523142	0.8435766	1.147504056	1.30038515	0.49709102	1.34842098	1.04649916	1.012681	0.457623436	0.84010382	0.81098453
CD24	6.98156886	4.514223445	2.464332098	7.97063617	8.673746575	5.54173983	4.860272063	7.725510422	6.819608642	7.108287004	6.15455655	7.034958475	5.82730348	6.48633232	9.848486549	8.613664488	6.11666841	9.519377	8.16819867	7.308796538	7.926214	5.59818008	7.151872044	5.61955875	7.563409232	7.28305969	7.77964285	6.56948394	7.466093495	7.6627108	7.06056781	6.8854134	5.612821359	8.402608539	0.882838869	5.799749	8.119713297	5.974046013	5.550488818	7.477735	6.805729597	7.74034895	4.63927553	5.58755584	7.32984988	8.052046	5.375323056	7.17041586	7.12558315
CD248	5.15880915	6.489137602	5.585047517	1.68710337	1.775215686	1.95264229	2.908916039	1.932452342	1.266316138	3.215937892	3.68898249	2.574894694	1.81674213	1.47553351	1.705835208	8.188849497	2.88032689	2.661626	3.01548093	4.092716517	3.745752	1.74287658	2.06649421	3.35980013	4.187615819	2.478074876	3.929601129	3.31440196	2.224355085	1.95206688	2.62271075	3.44752387	2.713804541	5.13142825	3.359152617	3.326703	2.234330151	4.563411118	2.685040077	1.93559198	1.264986251	2.7266652	2.504176	3.76319817	3.12224808	2.666021	2.819453166	3.90657662	0.62625716
CD27-AS1	3.09313676	3.761639489	3.963537043	2.39363681	2.362788083	1.68799144	2.609819303	2.332309249	3.078362966	2.401291132	1.51064632	2.31190682	3.50202626	2.48326174	2.845125331	3.012654326	2.04304938	2.430452	2.30137525	2.430451839	2.36394	1.68937604	2.616768104	2.05961298	2.021037848	3.222858854	1.678279151	3.00613481	2.448910271	1.76638629	2.16579961	2.01409374	2.167242847	2.127387177	2.980672499	3.431992	2.758513363	3.077059923	1.738272233	3.23583961	2.856668801	1.94502875	2.1962322	2.58767822	2.21331894	1.949413	2.961861724	2.06184871	1.92081696
CD302	1.52249165	2.128801236	1.593605811	0.38349037	0.706255576	0.39687981	0.505208402	0.214673813	0.798428451	0.519285212	0.46875603	0.3358597	0.40001663	0.57983273	1.418065448	1.047408099	0.65002704	0.6874274	0.17591119	0.692791913	0.1572815	0.45995844	0.73233803	0.93916345	0.609925706	0.373707768	0.737975556	0.46516819	0.327148656	1.22488704	0.51667128	0.51667128	0.678613921	0.275800967	0.476189315	0.5819971	0.864225798	1.151856157	0.668373198	0.61975995	0.823182988	0.16922973	0.71695327	0.418866	1.05206836	0.6375034	1.16003355	0.61647056	0.50172235
CD34	4.83416205	5.5733613	6.067740562	1.47447712	1.308594238	1.49027261	1.802503829	0.870712729	1.380806658	1.53506631	2.8140305	1.596696991	0.95277401	1.32652145	1.339064518	3.251116872	2.09509924	1.66194	1.91509968	2.391373162	2.004489	1.51123154	1.992027092	1.31065788	2.788058193	1.584402612	2.690311906	1.42474731	1.435098728	0.83874711	2.07937153	1.16956325	2.487928762	2.540892337	1.805082098	1.463951	1.605506617	2.254491678	1.930752653	1.33211019	1.044456915	2.01553336	1.67841173	1.47391984	1.67884855	1.764155	2.960072411	1.26905048	0.56911948
CD3D	3.46426931	1.756475698	1.234478825	2.82512371	1.696177897	5.24810696	7.108287004	2.1223312	2.549342418	3.856147943	4.76934216	2.1928205	3.20177893	2.95080252	1.8890362	1.911938486	3.23321332	3.610639	2.24804621	3.853665353	2.174461	5.15426438	3.360160978	6.00615158	2.08566337	4.756622023	2.322575486	5.05168998	2.684449724	1.6647706	4.46302615	2.883946	4.925101232	0.474157426	5.31786067	4.282819	2.623535136	4.874711429	3.943174675	2.59262521	1.877036038	2.6060558	2.59205754	4.0165124	1.5710308	3.757997	3.349864745	5.30626597	2.68388943
CD68	0.23546282	0.229568309	0.090637134	1.13431605	0.159362922	2.13336694	1.42883689	0.597473093	0.425699148	0.701882132	0.84070075	0.335503737	0.73852103	0.88598712	0.758182407	0.269651617	1.19968838	0.2173907	0.54188742	1.163890663	0.5271964	0.77658035	1.982101799	1.15040736	1.072135947	0.753297461	1.419740275	1.33412773	0.68759005	1.12328513	0.59377689	0.98484781	0.683253059	0.122794777	1.789280435	0.6737233	1.463675817	1.324747875	1.69137206	0.52517113	0.637367303	0.67433229	0.87564671	0.3981104	0.45171433	0.6055271	1.607784261	0.74600063	1.8138713
CD81	7.38561289	8.330628045	7.841287317	6.16283142	5.203970363	5.86062973	6.024125075	5.565753752	4.578626301	5.071392822	5.30521102	4.258345379	6.14012658	5.04647008	2.363060963	7.755249645	5.84790151	5.090523	5.1250944	4.987497461	4.919882	5.05428091	5.769817201	5.7698172	5.3856501	5.354103996	6.735539536	6.22725702	5.931341963	5.84169782	5.22706238	5.14405654	5.366100332	6.065880388	5.23982271	5.454818	5.658941851	6.253328335	5.526706201	5.44324855	4.801378626	5.98800405	5.53814866	5.54863583	4.49854732	6.114701	6.158910888	5.22515708	4.73316603
CDC20	1.86186685	0.596209084	0.358384495	6.18605397	6.06220615	5.97925973	6.380223967	5.349903095	5.968649283	5.966779686	5.06103934	6.674618149	5.92113695	6.16918044	5.266504808	5.238819673	5.62756534	5.06698	6.85943173	5.123298127	6.175224	6.48347681	5.577281618	5.65894185	5.89590935	6.07758399	5.478110842	5.13328805	5.463907563	5.94161018	6.71568342	6.1343552	6.377856899	6.595822948	5.92805441	4.749876	5.851101012	5.089628277	5.766915203	5.79358082	5.929688038	6.26671184	7.04822322	5.23495067	5.78897633	5.841698	4.638016022	5.70700161	6.02599934
CDC25A	0.38573957	0.294224887	0.32091789	2.91015716	3.167624347	2.91476302	2.163469844	3.314401959	2.389626524	2.558344353	2.15300175	3.114075508	3.53847738	3.38445259	1.819009339	1.946219521	2.68218862	2.258622	2.74690036	1.875090624	1.782643	2.70845836	1.514324715	2.66279053	1.903626618	2.287226985	2.946317136	1.70096491	2.784461486	2.13160555	2.56305718	1.36760997	1.834653047	3.126616321	1.877297	2.035518	1.845355383	1.796547588	2.873450586	3.05961556	2.031023824	3.53219419	2.6537361	2.63395091	3.29325179	2.042152	1.217251696	3.42159519	3.06240502
CDC25C	0.45995844	0.077705509	0.080612088	2.63967789	2.832533262	3.39917127	2.907651097	2.280015159	2.721314962	2.202350251	1.50822311	3.555496837	2.54934242	3.06117082	2.381597031	1.806235548	2.65317925	2.27691	2.62438534	1.988318744	2.359098	2.15566507	2.053475822	2.49404339	1.934437709	2.96065505	2.478662258	2.68102515	1.853253446	1.62649606	3.83960212	3.25775889	3.116680054	2.648819859	3.210028711	1.772705	2.960962077	0.9931571	2.104801867	2.35515374	2.273755327	2.16609091	2.54443539	1.36918186	1.82524847	2.273201	1.932452342	2.47838944	3.3111354
CDC42BPG	1.21774759	0.122937609	0.415422754	4.448479	3.211019298	3.81657956	2.716544158	4.414735939	4.239433491	3.700024826	2.22061305	4.303896033	3.80795894	3.79699876	3.783747498	1.952342509	3.99376503	3.701996	3.63241748	3.70793816	4.19792	2.9892369	3.922620618	2.8078093	3.333471956	2.825738308	2.604292708	2.91203835	3.859010271	3.77166499	3.76199696	3.92172352	3.003618506	2.875236057	3.998665442	3.692072	4.17434267	1.146773358	4.146174409	3.62240678	3.530277336	2.80329591	3.46062377	2.25164147	3.78658929	3.519354	3.839198098	3.53255997	3.63654639
CDC45	0.80797855	0.171775514	0.119311761	4.05288633	4.223016897	3.92396897	4.282257816	4.226488192	3.584431963	4.085750419	2.68623149	4.630336068	3.69846115	5.10474507	3.456792212	3.117015586	3.54777549	4.328091	4.32860403	3.947396176	3.898512	4.06287733	2.716544158	4.9583257	3.312193372	4.309559019	3.251739256	2.94136747	3.879065947	3.98798277	4.01199699	3.70002483	5.066979844	4.001692494	3.780949077	3.554057	3.99011124	2.897905175	3.734170655	2.51271003	3.541080348	4.11351056	4.27151435	2.96865517	3.66027644	3.853288	3.317101675	4.69316475	4.12068267
CDC6	0.47597723	0.244513456	0.204725865	3.43864761	5.338996009	3.9888408	2.96337585	4.30748895	4.253823398	3.793722725	3.64151949	4.547396721	3.57738246	3.64234469	3.155796468	3.13958451	3.97780542	4.264261	3.83379619	4.134958853	3.806759	3.45248404	2.972902675	3.5529252	3.835855787	3.211665453	2.98678323	2.62438534	3.900996231	3.54891248	3.400545	3.73578073	4.041491482	3.477789676	3.540341407	3.632082	3.791358566	2.948667922	3.900996231	3.94231347	2.39703996	3.72635642	3.55739363	2.56847664	3.66595255	3.08962	3.271234497	3.56843881	3.89463665
CDC7	1.47421861	0.598987854	0.739200195	2.98434658	2.995098973	2.59174162	3.622045197	2.85976566	3.556263296	2.688574182	3.99820554	3.810844596	3.50164527	3.06780972	3.678642715	2.481276627	3.68855765	3.477437	2.78055656	3.823927042	3.339352	3.32262415	3.891637354	3.5910979	3.130045733	3.406783182	2.484159948	2.29248153	3.742083046	3.40228816	2.73607279	3.28094959	3.774091072	3.311817029	3.80315533	3.111258	4.005717103	2.067578658	3.755648111	3.16999916	3.709477311	3.1383228	3.46854113	2.52415315	3.24704417	3.379366	2.802124813	3.29533285	3.78617971
CDCA2	0.21467381	0.072445222	0.069526689	1.86307407	2.498033124	3.81915548	2.901861745	2.403259642	2.372262401	2.480400208	2.20695012	2.60076765	3.17386288	2.88214095	2.31478657	2.289887997	3.10753426	2.886131	1.92625316	2.354836367	3.24143	3.53515019	2.58648145	2.04359371	3.036970659	3.030027471	2.686231493	1.57727003	2.042151874	2.13101187	3.11029111	2.27176593	3.751324704	3.064020339	2.936178146	1.808812	2.459985202	2.088274593	1.905939994	3.22252664	2.064805201	2.86717196	3.88489517	1.81300338	3.47455205	2.204387	1.053963552	2.98125177	2.20150728
CDCA4	2.52862366	2.422118039	3.291993723	4.87471143	4.051526727	4.58041227	4.570768227	5.159740222	5.577281618	4.482214271	3.47097368	5.320791736	5.20193908	5.33361558	2.858516321	3.949093457	4.58641748	5.470813	5.1787493	4.279617235	4.93529	4.62314074	4.555405161	4.40979894	4.590879688	4.932187281	3.570706529	3.92960113	5.06103934	5.77566409	4.11122809	4.28385059	4.976183793	4.162626766	5.026133058	4.294129	5.121584551	3.520410237	4.184670682	4.77837465	4.731803154	3.77048081	5.195895	4.40597154	4.66378936	3.435806	4.973682257	4.99176636	4.67429164
CDCA5	1.18391497	0.411955377	0.589563696	4.46360481	4.191085157	4.63353504	4.049716906	4.098434213	5.087967845	4.056038933	3.10054716	4.740271512	4.91308966	4.69719167	3.554775013	3.687751689	4.09271652	4.236937	4.65992003	3.700024826	4.02061	4.55540516	3.398833317	4.42481102	4.125919437	5.144056542	4.024274173	3.51009134	4.127873471	4.22699353	4.78500078	3.93571649	4.219964438	4.676916743	4.504881906	3.708653	4.409260888	3.780543397	3.677423378	4.01199699	4.232887515	4.87936363	4.71538527	3.61526854	3.92914521	3.930066	3.308150358	3.87689816	3.97208467
CDCA7	1.60832951	0.332055664	2.291020185	4.42423449	4.507712971	4.37806834	4.043283898	3.881181616	4.644949299	4.358459027	3.26174779	4.565852885	4.57630048	4.47701332	4.51173653	5.217981096	1.68883831	4.704033	4.18715744	3.566243401	4.382878	4.00526996	2.99631721	4.99005401	4.091840712	4.445601404	2.762298	2.72192499	4.6437422	4.08716812	4.29927756	4.2859783	5.407981923	3.71306825	4.00397109	4.007954	4.494536533	2.708196032	3.087061231	3.49774463	4.683643594	3.21821449	3.28094959	3.80034546	4.49453653	4.442783	4.765516986	4.47227884	4.54614011
CDCA8	0.81397111	0.535725199	0.520155844	3.65114698	4.259762698	4.98187945	4.342713349	4.14209584	4.83051816	4.482797324	3.52702428	5.572211971	4.92911256	5.2805135	4.713982279	3.777733277	4.72339913	4.170981	5.00553148	4.141616366	4.61378	4.94485705	4.62377951	3.78742447	4.482797324	4.332474516	3.870659337	3.38382064	4.219964438	4.50254219	4.82287136	4.82773827	4.692501216	4.645597617	4.396026235	4.190041	4.477013318	3.951263569	4.093168368	4.52362811	4.585801046	4.54614011	5.11114505	3.60423599	4.49738644	4.380246	3.674352813	4.3330151	4.48110149
CDCP1	2.59233028	0.976966168	1.142445371	4.60412363	4.197919925	5.25707249	3.956937858	4.334553529	2.883649271	4.395499002	3.19298429	4.946541368	5.44564265	4.7366084	4.396026235	3.28266316	4.82704557	4.213429	4.58827353	4.226488192	4.607337	4.87471143	4.342132234	3.91920757	3.264344261	3.063710859	0.589305439	3.4945129	5.40568159	5.33253354	5.09225192	4.75935344	3.61864045	4.729877923	3.823541945	4.124923	3.794528557	1.692272781	4.885556496	5.23112397	4.314717833	5.21212055	4.448479	5.03214531	4.10641779	4.248313	2.747818702	5.93989284	4.10316256
CDH1	3.95256287	0.263210016	0.840291943	5.58380418	6.17740859	6.33168997	4.791967594	6.798827098	6.607863484	5.788976331	4.30851369	6.87779871	5.36818759	6.87779871	7.129641194	5.341112007	6.15891089	8.903525	5.19002427	6.128254211	6.150523	6.59018102	7.277725413	4.71196683	5.491551233	6.007816132	5.740275693	5.39450024	7.138977335	6.41337365	5.59818008	6.3413894	4.418641518	6.67771862	4.398777475	7.227537	6.173250213	3.59784258	5.691542218	7.01372135	5.750580913	6.27571914	5.74757665	5.27355102	6.26240042	5.526706	5.616854044	6.62886195	5.79974859
CDH11	2.88583485	3.580735481	2.814659322	0.19760506	0.28581532	0.48386456	1.041041872	0.57601689	0.68711628	1.293340963	1.44237569	1.335464116	0.35019452	0.26950434	0.737473412	5.254990545	1.20661332	1.595832	1.68510135	2.12147309	1.156195	2.6583804	1.212452611	0.48696365	2.419803097	0.672381107	2.879132214	1.20711962	1.009383572	0.41100186	0.89139582	0.62733103	1.294104707	1.893350077	0.441600031	0.635377	1.809669995	2.582714786	0.279516921	0.65030113	0.302372154	1.98589041	1.10207479	1.65807726	1.27186692	1.911051	2.797332881	0.51571347	0.05553486
CDH13	2.85058071	4.046459352	3.177387202	1.02227924	0.18202198	0.43547861	0.208997332	0.289826848	3.368375647	1.372023404	0.81191912	1.633020914	1.29568069	2.28957251	0.252744057	1.550902691	1.19079913	0.3689954	3.337245	0.3318482	0.9874746	2.45294342	0.365271018	1.52837513	1.065900886	1.020284978	0.534354377	0.54161234	2.327170262	4.32649303	0.66323974	3.67742338	1.830070417	1.743725917	0.308686188	1.37467	0.944660879	0.783775384	0.671485007	0.28479508	0.63983371	0.38289311	2.61827193	3.46994964	0.74511905	0.5364744	4.327529949	0.3981104	0.21182958
CDH3	3.66100638	3.210391316	4.599707189	6.3168813	0.981383942	5.34334149	5.340121278	3.25346402	3.900567626	6.395356686	6.03940952	6.231634713	6.74812503	7.04399813	4.211918054	1.590289723	5.61685404	3.583718	5.73877592	5.765494701	6.475376	6.64981156	6.816021322	5.16268269	5.13514315	6.50307498	5.281561999	5.03986168	5.67417877	8.2194197	5.42145221	7.04399813	5.535563716	5.345563423	4.117818775	5.958332	5.139625575	5.256033553	5.11559904	6.39026954	5.144056542	4.87169086	7.40779798	5.74918656	5.74918656	3.40809	4.666346282	6.47825068	5.61819051
CDK1	1.43723089	0.729815298	0.951703812	4.33948374	4.972108814	5.11988423	4.972108814	4.592168584	5.450238641	4.865594466	4.21586191	5.863799092	5.39571028	5.19292293	4.573292209	4.417532992	5.2301009	4.828477	4.75323865	4.724597431	5.49512	4.73592352	4.556654552	4.52658347	5.213087463	4.922848169	4.216367691	3.48101661	4.856550073	4.75050695	5.02870133	4.26905279	4.658616761	5.175161801	5.068602546	4.487538	5.176044278	3.552925204	4.215420956	4.70859238	4.857232707	4.51715691	4.02201364	3.91203085	5.12248568	4.609965	4.331887345	5.28892458	5.56575375
CDK11A	1.19426373	1.307303306	1.213182441	2.05961298	1.65315707	1.4153689	1.561184262	1.520267301	1.284300401	1.521086364	1.69393675	1.368931853	1.45874161	1.65230322	1.330764185	1.111940374	1.61766532	0.8102304	1.93185192	0.82395917	1.897684	1.45356184	1.711498371	1.60778426	1.200644729	1.701236987	1.863617275	1.19426373	1.412947127	1.32868518	1.60346137	2.03326788	1.723755151	0.344361826	1.909054775	1.39835	1.385545231	1.62622628	2.362245032	1.39007837	1.656031702	1.13406185	1.70096491	1.06590089	1.381365	1.70472	1.19570416	1.289463	1.24112126
CDKN2A	0.89806787	0.14451382	0.342325958	6.48079501	4.508319945	5.22911705	6.210111633	6.218390494	5.093947601	5.442195408	5.78158686	5.795102377	6.14219707	5.32176186	5.946511897	1.69558499	5.2081267	4.584652	5.94161018	4.144303165	5.705618	6.54128339	6.382625531	5.96524617	5.217981096	6.188196737	2.115128593	5.55175121	5.860629731	5.25707249	6.74812503	6.05472316	4.960819572	1.11510703	4.880951935	5.426158	5.336811594	4.036108782	4.922848169	5.56965706	6.207709601	1.59444993	5.82285999	6.88906479	6.1343552	6.045148	4.322853705	5.86233535	6.40040204
CDKN2B	1.83206454	2.150435776	1.168153689	3.71226089	1.295402522	4.77337929	2.67661156	5.944841119	4.372714607	4.851979354	4.44164119	4.174860796	4.43251406	4.72398837	4.953586216	0.777659319	5.56965706	3.284974	4.98041563	3.964917329	5.956722	4.51656052	6.464795356	3.92732236	5.191950753	4.821536303	0.686332146	5.23881967	5.421452207	3.85206175	4.70061523	5.82432435	4.382877554	3.514354095	2.859163508	5.077509	5.118155508	1.313657312	2.820023746	4.4075816	6.007816132	2.95794777	3.50465703	5.69886739	5.33361558	4.563411	5.1287235	4.21040111	5.98274858
CDKN3	1.04471223	0.525433264	0.778186281	4.08263682	4.300311567	4.38407334	4.189538795	3.057067897	4.256774447	3.30684242	3.14854818	5.022864462	4.14209584	4.49453653	3.038860971	2.671890766	3.1871924	3.596714	4.51236186	3.038523183	4.547397	2.99571745	3.459390445	3.8424472	4.065723098	3.761639489	4.139234207	3.32296234	3.527374619	3.85944539	4.59216858	4.25432625	4.306995089	4.779976437	4.795614616	2.417992	4.053342456	2.912381052	2.797332881	3.8137174	3.907443428	4.38690645	4.50705949	3.09956318	3.82920888	3.259012	2.892502012	3.67477866	4.8379046
CDS1	2.49722284	0.185845584	1.628761084	3.53955209	3.442910033	2.63712151	1.933891565	3.914548184	4.029298639	2.929284449	2.07654773	3.469594589	3.69430345	3.29805169	4.471153095	2.478074876	3.64660255	3.241762	3.5770222	3.922620618	3.21755	2.84996902	3.682795694	2.77993402	3.672372596	3.175464214	3.127881548	2.54443539	3.899760125	4.05793115	3.24369419	3.98623212	2.799437173	3.717717459	2.402985753	3.437984	3.254809552	0.889011877	2.595300123	3.67085818	3.480289788	3.06531686	3.41233311	2.58066413	2.32628888	3.546245	3.333157875	2.21301875	3.01579284
CDT1	1.23622879	0.401834442	0.571457675	4.977022	5.071392822	5.23391675	4.722137906	4.687040016	4.91003446	4.526583467	4.20391147	4.761433391	5.30521102	4.36119213	3.618291105	3.114075508	4.42423449	4.869356	5.05682228	3.782950808	4.336136	4.10550425	3.685060833	4.7366084	3.946470689	5.159740222	3.959603804	4.71815464	4.659287463	4.22351012	5.02197278	4.545553	4.149015459	4.132592963	4.423680995	4.219411	4.487537526	2.836402451	4.423092257	3.88914037	4.688342705	3.70157524	5.00305652	3.69316571	4.55665455	4.632289	4.328090539	5.23297312	3.98226301
CEACAM5	5.00388826	0.252219666	1.569007497	2.47444315	2.272601252	5.18447423	1.165667267	6.11852569	2.551963318	7.402539604	6.12825421	2.457275265	0.11775376	2.96244563	5.025293734	0.70882972	5.89263836	4.795615	3.45532555	8.415422937	4.184671	0.87713253	7.90834227	1.85761114	7.402539604	4.159318814	0.068322244	0.1580323	6.444378586	6.0045042	5.58129971	5.18350646	0.262523438	2.220879364	0.025143562	8.21942	0.515366038	0.592000315	0.365765491	1.99894501	8.376234055	4.78065074	4.14617441	0.82790563	6.25776776	4.814257	2.635418967	5.4986706	3.26072186
CEACAM6	3.86938074	1.017164034	1.813871303	5.50967255	4.575689197	6.94287539	1.30451464	4.944857051	1.643991379	6.500042992	6.7222433	2.04271962	0.31775274	5.07224745	7.45451407	0.837465454	7.07320382	5.362881	3.2172404	6.622861834	1.726891	4.54431532	8.139102475	3.29261906	7.996970472	4.551696578	0.2674508	3.39337257	5.043066361	6.26240042	5.07139282	5.25906751	1.163220434	6.985136205	0.093302163	7.077312	3.469949641	0.517601193	0.724088188	3.22353713	7.595942558	7.65558247	3.3280217	0.99337172	7.37469711	8.850746	5.623557925	4.2538234	4.24884296
CENPA	0.55762617	0.261962257	0.03620915	3.14993663	4.198915558	3.67901889	3.293925938	3.094425976	3.57514568	3.178698412	2.47807488	4.143868925	4.62964407	4.14662687	2.99692049	2.710189865	2.79973407	3.226214	3.84496903	2.659565772	3.17513	4.1471052	3.399171272	3.46098744	3.945665051	3.694303445	3.464982132	2.85785328	3.378300816	3.37904743	4.42758543	3.58181607	3.844554785	3.321933749	2.78686092	3.665953	3.348122626	2.843596481	3.450355394	3.91245733	3.436571192	3.1055929	3.71853254	3.26571648	4.25231725	2.717123	2.67306499	3.06371086	4.50705949
CENPF	0.49372935	0.286714459	0.423220357	3.29970436	4.166079133	4.42252342	3.578844377	3.294279136	4.754660362	3.523002868	3.46247294	4.678302546	4.4456014	3.88995417	3.578090731	3.872357467	3.87952104	4.614397	3.23911447	3.273192105	4.310552	3.82432519	4.08309408	3.06848418	3.611022471	3.454963651	3.849128272	2.75676035	3.840414121	2.94958425	3.66859382	3.82271427	4.319622369	4.273445105	3.393013597	3.701996	4.342132234	3.597086654	3.897675548	4.35525016	3.63546022	2.69731793	4.22251614	2.50095487	5.10833491	4.051527	2.850580712	3.86281242	4.03018041
CENPH	1.92367283	1.369418362	2.113116076	3.50387953	3.527745315	1.94769897	4.46415963	3.933922276	4.342713349	3.521511437	3.22658148	4.880951935	3.67044464	4.59593292	2.477501732	3.15056396	3.52849734	3.549986	4.24188156	3.829208881	4.101689	3.50791546	3.30068672	4.36284702	3.823541945	4.303896033	3.67008093	3.22091006	3.305426077	3.45679221	3.42747798	3.66973092	3.473094112	4.323889436	3.586317253	3.42642	3.187352564	1.897368508	4.316360317	3.4464336	2.685040077	3.8740604	4.15445732	3.12943709	2.2049385	3.326044	4.373814133	4.34533731	5.29081343
CENPK	0.28914312	0.178125954	0.287135323	2.2043875	2.961269377	1.76779614	2.70226483	2.992964256	3.657537578	2.795562846	2.28001516	3.876898157	2.49172198	3.12472106	3.190723914	1.724350102	2.53473919	2.728453	2.94046164	3.104964711	3.165688	2.73994507	2.103378698	2.52330845	2.736907734	2.777281512	1.052068358	1.36053524	2.240558801	2.34933795	2.60429271	3.0188546	2.426716576	2.849382572	2.333476094	1.567871	2.410485107	0.999564702	3.008907631	2.18518061	2.115997452	2.05751185	3.16029129	2.53882446	1.93185192	2.904352	2.851523716	2.91446433	3.81993607
CENPM	1.85652227	0.34765281	0.383245281	4.39015432	5.369261639	4.63552902	5.354103996	3.871485105	4.592816855	3.805960601	2.70902085	5.412448652	4.34271335	4.21736752	2.832837417	3.744060288	3.82557763	3.864076	4.95284336	3.862812418	3.719298	3.74973511	3.499121014	4.85130084	4.061971848	4.08668339	3.70865333	3.80354717	4.077056285	3.5140124	4.89923955	4.3486976	3.818295762	4.262758062	4.929112557	3.886095	4.206882668	2.2751968	3.11254853	2.51668425	2.823679365	4.29102871	4.39602624	2.13856	2.81246885	4.648828	4.009775942	3.76319817	4.74734571
CENPN	0.97150776	0.742413683	0.537756621	2.9806725	3.056740538	3.08082519	3.006750421	3.164743129	3.460987439	2.934994148	3.14298381	3.620933042	3.34919388	3.310801	2.615620587	2.384150378	3.01731108	3.191363	2.99050621	3.039191271	3.524097	3.36365628	2.926523006	3.30271075	3.56132816	3.537761033	3.099866722	2.62381438	2.87824206	3.3895649	3.09412103	2.93017711	3.361902447	2.969882152	1.827515454	3.121932	2.968655167	2.530096368	3.555133629	3.13447045	2.846633615	3.88076661	3.29668363	2.86531863	3.14566846	2.366294	2.036101234	2.81525788	4.04238714
CENPU	0.4130206	0.517059709	0.544926152	3.77048081	4.595336484	4.82704557	3.772892949	4.573292209	5.452441433	4.711966833	3.10179368	5.65059785	4.25432625	4.86027206	4.610556458	3.646602546	3.7393252	3.681236	5.00305652	4.00397109	4.11213	4.29927756	4.711279927	3.86281242	4.483374335	4.626346901	2.918110291	3.46959459	4.714762589	2.47414	4.07032768	3.72746905	4.073488116	4.19395244	3.870659337	4.232888	4.902924698	1.779795333	3.712637833	3.29970436	2.617957779	3.68426397	4.55604382	2.70431263	3.72199314	4.841727	4.19395244	3.92824581	4.76484029
CENPW	3.89889509	4.469396166	4.048357493	5.3146673	5.718290883	5.75938937	6.212307924	5.80609527	6.260015737	6.555273461	4.0794218	7.277725413	5.24082889	5.78158686	5.711360739	4.719471479	6.50579776	4.961574	6.91188022	6.874057312	7.161137	5.17690255	7.519853482	5.88149415	7.569899072	6.30093715	5.158809153	4.18904968	6.162831418	5.81088314	9.28971624	5.9025164	5.103825345	5.487865749	5.35516035	6.57504	5.833595864	3.200809603	4.750506955	4.41639508	7.550682797	5.10660769	4.44672782	5.02694808	5.66044611	4.874711	6.658815252	6.90816937	6.54946453
CEP55	0.89036658	0.313162223	0.090975334	3.36837565	4.949767835	5.10660769	3.859872646	4.699231598	5.199938798	4.863337753	3.41058746	5.229117052	5.6342954	5.37585221	3.923088153	4.35365693	4.19205266	3.834606	4.41310025	4.587043552	3.960058	4.29515309	3.90612172	3.80315533	5.6518803	4.45662658	2.821263997	2.75292599	4.345337311	4.87018815	4.47351435	4.54066219	4.232887515	3.861119094	4.037475733	4.105935	4.687040016	3.117015586	3.603863326	4.56142043	4.26179155	3.67555648	4.11734978	3.73692537	5.54548113	2.967121	3.603143016	5.07837867	5.13142825
CES1	4.91683159	4.313111906	6.071554851	1.43907721	0.064552103	0.59088613	0.332055664	0.570541881	1.014752677	4.525431029	0.05981711	0.153868267	0.26511375	0.10144786	0.003967066	3.262743328	0.80178316	0.9523596	0.93073227	0.844533781	0.5513042	0.02669234	0.261492413	0.38912661	1.941822271	0.295248814	0.138478797	2.20666742	0.430867723	7.87423983	0.54613842	0.41448869	0.201296985	1.173145352	0.020510404	0.3005047	0.937034107	1.18123963	0.436238337	1.0973566	0.367716484	5.33681159	0.24507828	0.66275299	0.50834296	0.6614878	2.874947774	2.00918715	0.10106612
CFD	6.17522448	6.203456735	1.778082159	3.39612825	3.87362431	2.98834834	3.872357467	4.460067333	2.790467732	2.754984762	3.28765967	1.408577075	5.21411937	4.2109363	1.715213305	1.649781911	2.80300573	4.594102	1.10502216	2.296797219	2.785345	2.2041038	3.840016788	5.7786336	4.723988374	2.266424165	2.954927074	4.1229485	2.630510668	3.05468494	3.11719071	4.45719515	2.285764901	1.643991379	6.444378586	1.894217	2.625235892	3.502427333	3.445059845	2.00265898	4.097450291	1.32587881	3.69728451	2.22172537	4.27753101	1.815875	1.858721133	3.47028585	3.32902109
CFL2	3.9587719	5.80609527	4.542441303	3.16347375	2.481833892	1.03827565	1.351508668	0.783084687	2.972601105	1.271098826	2.15566507	1.767796142	1.05647043	2.91109254	3.252761361	1.838093065	1.74084753	3.187192	2.39733157	1.517988801	1.635235	2.42154724	1.660093965	1.63670525	1.839299094	1.40995516	2.394791672	2.04531361	1.771837378	2.99872623	2.01879116	1.92168115	2.672778281	1.86307407	1.411838797	1.844755	2.006846768	2.649639535	2.321439724	2.0993971	1.30680484	2.49548771	1.92308194	2.43045184	1.49118459	2.959134	2.604025242	1.70528153	1.66988538
CGNL1	3.76726254	3.776560448	4.113510557	0.29605526	1.944116643	0.27353848	0.886389837	0.157318247	0.919773872	0.496981678	0.22275906	0.623159444	0.44828124	0.05009306	2.276639675	4.568280718	0.56096895	0.826215	0.64780206	0.820071071	0.1374476	0.62223481	0.847197482	0.35710004	0.607962544	0.681056972	0.502763493	1.06561817	0.246206386	0.14336126	1.06955609	0.09983811	0.308969265	0.971759206	0.710815021	2.437279	1.732246179	0.826021401	0.148641399	0.80503459	0.254990638	2.77336367	1.2372496	1.3568179	0.37910696	0.8919606	2.253347702	0.28931766	0.21747499
CHAF1A	1.77351905	1.759034338	1.561472963	3.45785044	4.302341088	4.72927037	4.913089662	3.832137164	4.531536387	4.456058215	3.03726893	5.112931783	4.6443577	3.53661044	4.127392219	3.506447056	4.43996861	4.174343	4.21285432	4.462450982	4.090914	4.22754792	3.671983858	4.04238714	3.90912107	4.290522729	3.841595268	3.68581234	5.195895002	3.26536849	4.48985219	3.42053681	3.551428509	3.927322356	3.77009793	3.724021	4.016512397	2.832218997	3.949520342	3.19009413	4.38129112	4.10120749	4.61884159	3.70157524	4.60608908	4.523628	3.893362565	4.45542141	3.90313149
CHAF1B	1.66588935	1.06750174	1.613748862	3.1383228	3.352654858	3.01425762	4.067089995	2.97664179	3.501645271	2.946924379	1.83694931	3.680118132	3.10839988	2.83697599	2.732272311	2.389046222	2.71380454	3.591098	3.05374059	2.602804801	2.793726	2.75705797	2.651998673	3.26274333	2.676895043	2.691184405	1.873383504	3.16669004	3.232580136	2.98153636	3.99056099	3.30305072	3.151197629	2.549063567	3.349864745	2.188301	2.722532632	1.635822741	2.823679365	3.05897811	3.03949823	2.83073083	3.38992936	1.89934464	2.52862366	3.26139	2.776996477	3.02840071	2.75498476
CHCHD2P9	2.98866271	2.723101464	0.290456469	3.26302738	4.551696578	3.99231793	2.362522853	3.291356452	2.977283222	2.779332853	3.11932394	3.324660136	2.97354389	3.25837168	2.756760346	2.988348337	2.24411342	0.1852485	2.577523	1.762411819	1.462316	3.79578008	2.237894663	2.80692048	3.611408819	2.835252078	3.690524067	3.33793215	2.900046119	3.47635351	3.14346157	3.43307446	3.117365839	3.188818824	4.169070779	2.849383	2.912974331	2.309739802	3.514012398	3.06501952	3.237857408	3.6080685	0.21698071	2.92371692	3.45174435	2.678355	2.904647667	2.51959876	3.94189429
CHKB	1.60116681	1.218006032	1.213428695	2.49432056	1.663408405	1.35176364	2.457872055	1.456800682	1.368387256	1.093425759	1.23074213	1.299312951	2.13047215	1.42260822	1.109487096	0.950191837	2.18185365	1.525536	2.14693671	1.244932724	1.543541	1.3623089	1.418324537	2.39107247	1.40509351	1.397006563	1.288955651	1.76928445	1.462568577	0.78123004	1.31954952	1.23097617	1.875383213	1.414822198	1.615981409	1.415094	1.386882885	0.940210729	1.303455797	0.85566427	1.191775225	0.84948882	1.60832951	0.84737724	0.82697713	1.633895	1.11510703	1.30504843	2.45816559
CHMP4A	1.64894544	1.50437615	1.173899247	1.86655472	1.173145352	1.27283006	2.084215444	1.499659792	1.410739791	1.224617008	1.49635518	1.560352976	1.6876962	1.67803444	1.310919138	1.106212417	1.63722487	1.886655	2.05116343	1.746302832	1.754801	1.43964975	1.271866921	2.11225307	1.480463002	1.572429333	1.296975193	2.14757041	1.627942197	1.3262737	1.53252211	0.65590317	1.564532452	1.989164749	1.444565028	1.377581	1.606666008	1.178770988	1.144334763	1.11414638	1.437520347	1.430195	1.57327874	1.5855318	0.89905101	1.453004	1.448875116	1.41648426	1.49027261
CHMP4C	2.25361437	0.310737773	0.589423878	4.2214727	2.88032689	3.92732236	2.321996288	3.810002029	3.864901972	3.589974697	3.87450316	3.177747763	2.97079588	3.8019352	3.985773883	2.877933272	3.91586335	3.766003	4.03018041	3.849128272	4.320741	3.52919868	3.739325195	3.63546022	4.845323675	3.587026997	2.606642708	3.47028585	3.748938755	4.02569822	4.0356709	3.95479483	4.540069891	4.554195379	4.638016022	4.144303	4.697191667	1.077283385	2.556916744	4.21792254	4.33721924	4.80843256	3.48101661	3.90952623	4.1934745	3.343157	4.344791352	3.31281152	5.00718883
CHRD	4.24635255	3.520410237	3.536987206	0.19637054	1.362068309	0.13536376	0.44325551	0.186987026	0.230632247	0.781976212	1.37701725	0.381456135	0.49085642	0.08092683	0.465217536	2.709020855	0.63439742	1.117706	1.07069664	0.62096622	0.3664754	0.8353788	0.4533342	0.24803983	0.941884341	0.558682034	0.646929512	2.14320267	0.50103698	0.19053319	1.06398711	0.73852103	0.531376822	0.995314408	0.40590439	1.119407	1.18515484	0.43455634	2.128801236	0.30685179	0.16276592	0.95706719	0.43046559	0.53232762	0.5357252	0.740377	1.929587831	0.2561665	0.05599603
CHRDL2	3.63508346	7.298589241	5.598180085	0.38324528	0.002098429	0.05126968	0.614490474	0.043779232	0.127046599	0.604868681	0.50188353	0.086198228	0.04244621	0.14691342	0.830117064	0.029744695	1.44832592	0.2676019	0.098827	1.148941815	0.1117461	0.16905167	0.136784007	0.10511733	0.86278287	0.266620933	0.884431737	1.41348306	0.228097709	0.33053319	0.14027764	0.2142403	0.279170156	0.077139309	0.205231961	0.09392722	0.361875568	0.213631495	0.497091018	0.26988825	0.110978845	0.14999746	0.06639052	0.47406298	1.21980063	0.1957039	1.771265054	0.55446613	0.04435826
CIB1	6.71911156	5.493966944	5.595488025	6.24466525	7.28305969	7.26739017	7.277725413	6.451758345	5.524290214	7.056436107	7.4366568	6.935205235	6.97767224	6.49476554	7.374697109	6.102927723	7.03495848	5.781587	6.9002747	7.227536523	8.240878	6.89661072	6.684112275	6.64981156	7.55718135	6.791730966	6.081591559	6.85580733	7.060567806	6.54946453	6.86341054	6.90816937	6.104782208	5.536907671	7.179461269	7.308797	6.341389399	5.549270203	6.989487991	6.09521135	7.866528792	5.88638123	6.55527346	6.73219011	7.02674106	7.346414	7.213210744	8.14892972	7.41375748
CILP	3.42086851	4.495668513	0.783968374	0.06326989	1.200163738	0.16162772	0.14526896	0.024565724	0.087206166	0.5382601	0.04460368	0.008720721	0.11090333	0.06440465	0.101936169	1.224355035	0.4471717	1.182656	1.21369446	0.503091878	0.03435492	0.20150167	0.064259205	0.04035171	4.188572216	0.102427752	0.39556749	0.51737045	0.095091687	0.05297081	2.2652599	0.05790954	0.071528376	0.030917519	0.33907878	0.1024753	1.021639125	0.580268212	0.107541661	0.30005606	0.04972671	0.10732772	0.0603461	0.28485356	0.64851472	0.1079017	1.988593098	0.34333307	0.05352248
CIP2A	0.48647901	0.674661311	0.705586703	2.20466593	2.033267885	2.45816559	2.401898878	2.774880123	3.166366461	3.503168402	2.01724431	3.663643601	3.5031684	2.89790518	2.669810523	2.108453714	3.88697963	2.810392	3.04170926	3.553656078	3.636165	4.00706767	3.041383611	2.01906012	3.17193827	2.941980819	1.820123952	1.53912929	2.249707078	3.20310617	2.32747168	2.6493807	3.144730556	2.793432331	2.52132209	2.923416	3.321227734	2.365128859	2.754984762	3.61333435	2.476697551	2.90828387	3.1940177	2.8533674	3.27350439	2.320573	2.281450862	2.67894128	2.26840108
CIRBP	6.8309494	6.060259857	7.2881191	4.27753101	5.062683907	5.09484421	5.801301592	4.6437422	5.086278245	4.06382638	4.40320459	5.388845055	5.02030009	5.50967255	4.851979354	6.16692955	4.81274912	5.343341	4.71269398	4.735923519	4.875479	4.21896535	4.616381507	4.78355981	4.605414401	4.597222531	5.580019465	5.64222404	5.612821359	3.37798409	4.61571143	3.52919868	4.287993056	5.46161211	4.898511982	4.769975	5.21695387	4.834162052	4.074380482	3.59148656	5.417161636	5.49749186	4.7366084	4.29564087	5.23582737	5.787363	5.892638363	5.32395366	5.11468547
CKAP2	0.92494333	1.666755486	1.590830204	3.14346157	3.559898322	4.39233876	3.345088755	3.617885284	4.035185239	3.698845903	3.02409481	4.940012083	5.03633477	4.29203273	3.296009529	3.738905994	4.48516572	4.171507	3.84455479	4.391256795	4.49335	3.8749177	3.668201421	3.81329371	4.420328505	4.271514351	2.828201043	2.26699118	3.52885519	4.00931594	4.27398068	4.39819545	3.888708885	4.629644071	3.308150358	3.36465	4.439333807	3.36332995	3.768084172	4.12831145	3.506797581	4.01836507	3.50823612	3.42536056	4.95130943	3.836705	3.741274051	3.64151949	2.90952444
CKAP2L	0.14999746	0.095657907	0.04670473	2.18857389	2.234330151	2.65078738	2.110754533	1.6568887	3.23288046	2.222035386	1.76551222	3.354690354	3.52664168	2.60166739	2.163741786	1.71814771	2.63541897	2.957036	2.3556878	3.117015586	2.731397	3.37866345	2.136531442	1.73425632	2.696424422	2.422118039	1.86307407	1.20091128	2.840025837	3.52885519	2.87945375	2.77580266	4.065723098	2.505315312	2.230038854	2.080552	3.493478036	1.610019753	2.060445318	2.75676035	2.532972204	1.92542803	3.36365628	2.40018587	3.09219838	1.878699	1.512343285	2.63683518	2.35154506
CKS2	3.8740604	2.39051786	2.50152618	6.40821618	7.125583145	6.84548666	6.973797449	6.855807331	7.31403686	6.470139083	6.44437859	7.697872514	7.41375748	7.43095271	6.056636241	6.812403324	6.03755369	5.74321	7.38009534	6.620058446	7.198383	8.02304585	6.07758399	6.75806724	7.193522531	6.935205235	7.442458624	5.99171223	6.190230912	6.34862634	7.45451407	6.78523632	6.497196628	7.676545452	6.911880221	5.727224	6.640753887	5.746166411	6.577678765	6.71911156	7.04399813	7.25713946	6.49476554	7.28305969	6.61381961	6.377857	6.079581833	6.4340453	7.25713946
CLCA2	0.31422782	0.180102706	0.250436845	5.02453603	0	4.32442576	2.701048031	5.400079917	6.965875832	4.972108814	0.15670792	5.574602085	7.6484108	1.41348306	0.10313086	0.06209773	7.94434097	0.5097299	4.91903432	8.090737612	7.849229	0.1038286	7.662710796	6.4418662	6.489137602	3.614884854	0.043888247	0.17018578	7.077311674	7.56989907	4.66765334	6.56123366	6.015079024	0.43527583	3.241101098	5.588945	6.303131352	0.254838594	2.787788064	4.93919026	7.602897836	0.90434548	7.2881191	0.4586749	4.86106193	0.008397876	5.700170035	2.65430807	6.29866306
CLDN1	3.560661	6.255706092	6.66526929	7.35211242	0.119408948	5.92805441	5.873356582	7.55718135	4.062877333	8.402608539	2.94540686	6.66526929	6.3237786	8.2300036	0.554466135	1.620522348	9.76682772	1.062641	6.91890127	5.689938336	6.631801	8.7838169	6.513524346	7.25713946	6.212307924	5.774375572	1.507692918	4.62569034	8.415422937	7.83437957	6.54375282	6.59882959	3.656410026	2.894594317	5.756334809	9.490574	6.549464532	2.419803097	2.216553189	7.37469711	5.701483747	1.17029696	7.52534517	8.1888495	9.49057425	7.188675	7.725510422	9.21523561	6.56948394
CLDN4	4.60032877	0.351692395	1.229012308	6.18819674	6.031757195	5.65059785	3.2146275	7.648410796	5.831917129	6.16692955	3.94317468	6.064010693	4.58704355	8.85074597	7.621769866	4.52600179	5.9076865	7.609475	6.58085433	5.740275693	5.160744	3.73182377	6.348626342	4.11122809	6.114701372	5.209129491	3.36082945	5.69729297	7.436656804	6.38772002	5.92278686	6.4340453	3.08832209	4.110266987	2.820023746	7.794692	5.871865756	2.6200529	4.018365068	5.67837804	5.678378037	3.84496903	5.5267062	4.84569701	7.04399813	5.989807	5.40568159	7.20327197	6.53251857
CLDN5	5.92968804	4.423092257	5.119884227	0.71518363	2.095905978	0.77546419	1.982101799	0.85641834	3.011075674	1.158583424	1.86391594	0.739880596	0.89118393	0.47459034	0.954265279	1.722053222	1.85563906	1.250503	2.18715669	1.243935728	0.9514066	0.61574542	0.844897696	0.85125294	2.149302022	1.263697214	2.60136062	1.23549019	1.411569578	1.21980063	1.10835063	0.68727248	1.823789438	2.502407453	1.75590973	1.194264	1.559240246	1.05321263	0.22996008	0.21467381	0.846796318	5.54040189	0.89196056	2.02470949	2.41048511	1.467866	2.84299632	1.30010396	0.52841167
CLDN7	4.87860948	0.727644753	0.705756518	6.0755499	7.402539604	6.06220615	5.469684721	7.085594786	4.674291642	6.203456735	6.60190651	5.938259595	3.94101113	6.02058268	7.142764191	5.207041625	7.11649909	6.671513	6.05079095	6.260015737	6.4494	5.67979523	5.997123473	5.70852226	6.649811555	5.865311381	3.551428509	5.693009	6.067740562	5.98980653	6.58085433	6.02975601	4.685711338	6.130170656	6.400402035	6.099266	3.235839608	2.356267673	6.655839772	6.52159096	6.353436594	6.16283142	4.51715691	6.33403819	6.56123366	7.213211	4.444471124	6.71911156	6.35582844
CLEC3B	5.52301206	6.416095976	6.715683425	0.50834296	1.53615272	0.74531475	2.168116533	1.266061211	0.736269798	0.825256676	2.15421173	1.230021243	0.60811723	0.52294581	0.603555592	1.127773581	1.83151756	1.188862	1.73597096	1.842200449	0.5832873	0.47741767	0.651536219	1.38474236	2.025291341	0.747009158	1.548851868	2.60457947	1.185389327	0.04767558	1.47220192	0.25287915	1.507383211	1.784706612	0.673438457	1.33623	1.193264485	0.719289157	0.83240499	0.37002383	0.810604023	0.66941446	0.44386093	0.65093649	1.46923087	1.233019	2.955501964	0.95962884	0.38252607
CLIP3	4.6992316	5.871865756	5.73877592	0.93790921	1.314697973	1.04695397	1.721522359	0.758892321	1.589175114	1.36995536	1.41648426	1.261882733	0.85779451	1.02345469	1.904504067	4.096983914	1.21069409	1.597275	2.15241625	1.846547285	2.038099	0.40921374	1.060090985	1.2388476	1.446746354	1.167691869	2.09341684	1.97356237	1.471387296	0.80359296	0.9116324	1.08131663	1.138122425	1.428307096	0.946446211	1.216997	1.848858077	5.831917129	0.636135991	0.74188249	0.789545203	1.166892	1.30603266	1.49362043	1.80277457	1.845647	3.463219067	1.08635976	0.93659011
CLK3	1.91883006	1.964955073	2.150706274	2.37311844	2.120579829	1.56761217	1.887553785	1.983267597	1.716379283	2.04243274	1.81271859	1.707469209	2.10135733	1.92367283	1.850032984	1.687398488	1.77582442	1.623709	2.19975517	1.629920431	2.365129	2.10845371	1.669028161	1.84098022	1.673492465	2.019060117	1.512343285	1.83436252	1.859035916	1.4307461	1.89934464	2.54001699	1.734256323	2.281732347	1.86421571	2.119378	1.541580511	1.277227023	2.215098459	1.82207586	1.99406561	1.7947761	2.00977385	1.86361727	1.52383724	1.462569	1.789833101	2.07394287	2.01642422
CLU	7.88274138	8.833256575	8.240878046	3.77088866	1.262370976	4.07525539	4.524809	5.106607692	3.202787731	3.776150903	3.20476487	2.728133356	1.877297	6.16487083	4.251309298	4.280177801	4.27808341	2.921838	4.23042762	3.193679129	5.54174	5.96524617	6.338900756	3.2748092	3.782165624	3.181938544	3.779378181	8.1197133	3.106254187	5.46511278	3.77452339	5.86865422	4.265332357	4.713347249	6.093366516	5.175162	4.84388792	7.662710796	1.679967872	4.29311978	2.800332697	6.74497431	2.25246729	3.47525858	6.03367864	5.183506	6.744974305	4.1456771	2.05144786
CMAHP	2.65287829	4.082636819	3.3369194	0.2746767	0.527675565	1.24032955	2.123471114	3.67516799	0.556991166	2.278331829	3.38818983	0.770013439	0.27139981	1.15185616	3.825978077	0.591869866	1.07694236	4.570768	1.31603718	2.637121508	1.815875	1.23351393	1.168588396	0.76409834	3.239804137	0.929866756	0.520155844	2.39647843	1.290476091	0.35853764	3.33656717	0.96321304	2.262938499	0.49562379	1.390078374	3.918776	1.412408742	1.298529176	1.043735422	2.08506946	3.978273807	0.36599512	0.58914774	0.98159071	1.27359951	1.343528	3.271557113	1.8540938	2.51613579
CNFN	3.78494696	0.778186281	1.614845002	5.62355793	4.735222075	4.39655264	4.23185999	7.138977335	4.515949459	5.261262236	1.3568179	4.084015865	3.94483785	4.93528957	4.299277559	1.563402445	5.63952575	4.821536	4.68631686	8.061753633	2.563648	1.99115429	4.481101492	4.91003446	5.916060239	5.443248553	1.334127734	5.26434941	6.011350304	8.14892972	7.35752245	6.35343659	3.069121246	1.828711832	2.542092716	4.616382	5.310460611	2.619186088	3.368717651	3.02221266	5.008008246	3.39062392	5.63815754	2.15300175	4.70061523	3.926909	3.939676442	3.80115463	4.8762461
CNN1	8.86794906	10.672651	8.940756167	2.53413317	0.757818578	0.82715957	1.519179349	0.978633047	1.702395227	2.752054987	0.92077955	1.037403078	0.81987972	3.95566956	0.255621692	2.253614369	1.73087778	2.653452	3.85860315	0.985071271	2.127387	0.53588791	2.032703512	0.54237663	2.75968091	0.407800036	1.394640226	2.45965144	1.949119945	0.66005286	0.80738051	1.50794962	2.318234128	2.239176932	0.57674459	2.073635	2.137106023	1.278478848	0.19498892	0.40931063	0.545048509	2.13160555	0.8181383	2.41227137	3.06945199	0.9059466	6.470139083	2.63222079	0.32237805
CNRIP1	4.17839737	4.047883672	4.649517788	0.54132969	0.348131167	0.38307037	0.849907932	0.229496754	2.304210313	0.800088039	1.07284999	0.68488166	0.28778256	0.50572551	0.371083531	2.649098004	1.03035167	0.7762504	1.33753642	1.335200661	0.9372513	1.87869867	0.768931251	0.92101159	1.78351476	0.788437051	1.042388696	1.12474895	0.701273391	0.48375062	0.81326122	0.40080047	1.926844117	1.301144802	0.554209519	0.5713227	1.28870048	1.54496814	1.305048426	0.29233927	0.340392285	0.56989482	0.49914328	1.15547727	0.68870927	1.063323	2.401898878	0.61992355	1.49934618
CNTFR	4.41919329	1.194263734	1.305282471	0.45911689	0.009922327	0.22174482	0.063077856	0.442758637	0.019103651	1.586889971	0.14418725	0.021907496	2.64203452	3.38412466	0	3.049345883	0.41572541	0.1924109	0.18967611	0.391937393	0.3298857	0.13648675	2.658380404	2.44982555	2.909848133	0.179864276	3.321933749	0.03001712	0.427959861	0.18610366	0.17281125	1.09128039	0.733412979	0.012873289	3.533284963	0.3420139	3.766837138	3.451034665	0.052746615	0.14082306	3.57921905	0	2.98834834	0.04261913	3.49952823	0.05395372	0.847197482	0.0439858	0.48060177
COL14A1	4.97537874	6.625952839	4.15979496	0.21775458	0.708511192	0.51456184	1.994372605	0.346721654	1.157862513	1.216745452	1.16003355	3.284310167	0.22378764	0.29626726	0.266820484	3.88655001	1.89391573	2.00298	0.68056462	2.941674678	0.9892783	0.25139233	0.770879826	0.71567981	2.866872474	0.865307355	3.780150228	0.34380782	0.954265279	0.24779307	1.43537057	0.33828623	0.842405468	2.114288418	0.428500155	1.119649	2.214809252	3.225891245	5.038112213	0.27159356	0.863822713	0.17604975	0.81627346	0.39737166	1.63609172	1.061463	2.660781267	1.02410347	0.16548487
COL16A1	5.17419927	4.631009242	2.42324683	3.400545	1.140267473	1.04260188	4.940012083	0.922601181	2.770090749	3.514354095	1.25411184	4.281220347	4.85130084	2.10902135	4.57271774	3.676683494	4.42091062	2.026121	5.82285999	4.379661557	4.817774	2.40991812	2.897905175	3.91328364	3.251739256	4.68160894	3.097657077	3.60540204	2.734575774	4.38076058	2.73900007	5.13060899	4.260713256	2.314513572	2.109630875	4.435889	3.434427886	1.662507934	1.866554724	3.01672799	1.987397461	1.20510715	4.97210881	3.92960113	2.46116353	2.954573	4.315811659	4.44053827	0.30799079
COL17A1	1.18071505	0.315170074	0.134093319	5.22515708	3.008327992	0.16768573	5.301229215	2.253347702	2.721924986	3.551955479	1.43895729	5.113824181	7.13414525	0.70769705	0.143120325	1.294362816	4.43874493	0.7376445	7.29858924	2.616162809	4.907542	5.71553108	1.470331626	2.83667966	2.550271628	5.478110842	0.144676043	3.23219447	4.796993416	8.65928956	2.8740513	7.65558247	6.136183592	0.447482246	4.271514351	6.17125	1.816742133	0.630082874	1.730000943	2.99661442	1.686271742	1.90511324	6.81960864	4.19054998	1.13049497	0.6434417	5.52054701	1.8925098	1.76241182
COL18A1	5.25603355	6.047131558	4.368869842	4.26746207	4.616381507	2.35454728	4.064742762	2.336716146	3.278209527	3.518291529	4.04238714	3.640036544	4.94976784	1.89163811	4.200924632	6.680961541	3.50823612	5.029496	4.79699342	3.80834243	4.447318	2.89974204	2.883012884	3.51472	4.385775714	3.607340273	5.98800405	3.28632821	3.919972207	3.14251487	3.59745288	4.08905637	4.291028711	5.261262236	3.742083046	2.715614	3.319134972	6.275719143	2.610091047	2.79132692	2.587986897	4.05876256	4.39443996	3.50609965	4.03424663	4.615063	4.32232953	3.83379619	0.7764154
COL21A1	1.72205322	2.833394606	2.484744845	0.18589282	2.177855981	0.04850968	0.867940412	0.020484804	2.610403302	2.448629778	0.74053008	4.096983914	0.03786148	0.09417624	0.412183547	2.514420687	0.3505167	3.678236	2.64293665	0.787381693	0.02105985	0.0557214	0.27507076	0.36429974	0.307615839	0.444038599	1.946514359	0.02053605	2.243180463	0.46097499	0.13998512	0.60315261	0.187829034	0.381644334	0.08528966	0.1290964	0.991841979	0.44801015	0.1537036	0.34849937	0.035045594	1.24341565	0.11747865	0.06453704	0.99729793	0.7366385	3.230888214	0.07991312	1.75200631
COL27A1	3.04073622	1.933891565	2.182700504	1.68022587	0.406756198	0.75329746	1.681663214	0.497884133	1.579582343	2.137970914	0.52809392	0.964466792	3.43971346	1.52249165	1.206858751	3.560996334	2.07275873	0.5829066	2.50767222	2.455270688	3.705114	2.40018587	2.331178713	2.28401233	2.098224953	2.342965946	3.349193881	1.30704659	1.561472963	2.13681204	1.50218038	2.47838944	2.598511327	1.156438447	0.537122587	1.615432	1.608614556	1.987704282	0.458573223	2.18547767	1.685399803	0.20420458	3.01359971	4.29152712	2.12375991	1.632747	2.806303699	1.612355	0.66098599
COL5A1	5.22911705	6.561233659	4.70337361	3.13476555	1.51657188	1.78204637	2.613590811	1.934437709	1.564823357	2.897905175	3.0340656	3.005219287	2.97230725	1.61902394	2.272920836	7.519853482	3.32868271	3.022855	4.60936774	4.726570984	4.893893	5.06860255	2.215098459	2.84846897	5.26434941	2.830141101	4.621270852	5.31359228	2.80896965	5.7520162	2.51668425	5.52797915	6.439146659	5.018669615	3.376295567	2.243477	3.549986267	3.489589675	4.262758062	4.03926301	1.713226622	3.1858138	3.66745386	5.60095778	3.36046609	2.849383	4.549272466	2.05989677	0.36878508
COL6A1	7.24184453	8.68950806	7.363011239	4.2230169	2.915671273	3.68898249	4.959158213	5.06103934	3.179689873	4.600328773	5.24395425	5.434076727	5.52429021	2.58271479	3.983173601	8.629129127	4.88329805	4.89924	6.25570609	6.305410832	6.013164	6.24038769	3.694682701	4.08575042	5.514526389	4.529015834	6.613819612	5.70561808	4.250835452	6.75121451	4.24136739	4.77271616	5.395710278	5.802841304	5.649094693	3.939258	5.127792606	6.546748461	5.93302571	4.56643687	3.896792008	3.33347196	6.87036461	6.64653592	4.78562326	5.504622	6.405702346	3.62507753	1.47719249
COL6A2	7.74798208	9.519377443	7.430952706	4.8215363	3.400544997	4.09791455	5.499791932	3.488169393	3.433074457	4.96487012	5.46161211	5.318849195	5.43062549	2.81617139	4.258345379	8.960044532	5.16837326	5.070446	6.39026954	6.194584423	6.251275	6.27353086	3.973366133	4.26021525	6.331689975	4.895379532	6.122448571	6.27815886	4.585801046	6.06954537	4.40926089	5.11988423	5.665853694	6.464795356	5.326245971	4.008902	5.333615576	6.690173279	6.124505576	5.2491332	4.113966151	4.05152673	7.57610784	7.36301124	5.58635345	5.639526	6.709418181	4.18318517	1.68654078
COL6A3	5.11724006	7.582306157	5.185383631	1.45573607	0.99612573	2.09853792	3.292305058	1.774644811	1.849756163	3.306123601	3.86532964	3.123123731	2.79645566	1.33546412	2.134202748	7.085594786	3.36767668	4.132129	4.12692618	5.430625486	4.427585	1.17610835	3.089266284	2.23433015	4.829212416	2.601960307	3.505042246	3.26504592	2.919702131	2.25687255	2.90435239	3.22056457	3.414747801	5.213087463	2.165799613	2.122331	3.828783487	2.495203343	2.181293931	1.70528153	1.932728496	3.42988507	2.23746066	4.50431175	3.28866554	3.86533	4.953586216	2.08827459	0.35037548
COLEC12	3.54357841	3.374598681	3.694303445	0.21108269	0.080434239	0.47768279	1.188364288	0.231893543	0.240268575	0.807380512	0.56456583	0.690093644	0.1655463	0.4417874	0.050725897	1.449427154	0.6276037	0.3240077	1.87255462	1.410482375	1.11365	0.80376875	0.359770275	0.31903721	1.190054357	0.478362554	2.137970914	2.20063332	0.583287307	0.57252394	0.52609348	0.5789413	0.493455772	0.238118499	0.887002548	0.5532169	1.431815664	3.794528557	0.993785174	0.0898833	0.362692592	0.68681052	0.34805753	1.08964739	0.39446688	1.11864	3.015792842	0.66453283	0.24026857
CORO2A	2.38962652	1.216745452	1.466562044	3.06848418	2.141179223	4.26071326	3.874917696	3.625802594	4.262758062	3.720868578	3.4756121	4.060626625	3.62804909	3.0117014	3.853665353	2.18099181	3.5770222	2.59408	3.24047893	4.621894387	4.247339	4.14065858	4.10218392	2.69788936	2.636565301	3.845362471	2.328027298	2.30192312	4.191085157	3.5910979	3.41058746	2.96961602	2.283717978	2.52891809	3.339352432	3.859873	3.673551372	1.218801892	0.688874765	4.62899637	4.747345712	1.65117563	4.46713731	4.08905637	3.06655525	3.13253	4.203911467	3.75961657	3.79578008
COX7A1	5.7654947	5.394500242	5.319757996	1.96214874	1.177328811	6.28293726	2.021583376	1.028559664	2.66572857	1.223800629	2.25050769	1.778368083	1.11510703	1.06700928	1.373093233	4.041015906	1.41974027	1.557806	3.14925856	1.388528792	1.894803	0.63269722	1.406688891	2.22489104	2.814030502	1.953069032	2.318993725	2.93801221	1.421845456	0.93659011	1.61543184	1.50711891	1.532202348	2.418280321	1.059204563	1.52523	1.576739226	0.846054113	1.191029404	0.77372234	0.925766303	1.74940517	1.10232532	1.97925845	2.28230468	1.671259	3.222196431	1.12880968	0.69295433
CPQ	5.10206608	5.798100878	4.789839035	1.43752035	1.098080978	2.08171725	2.802124813	0.928205925	2.014927718	1.712948217	1.62081444	1.687696204	2.10393849	0.97905268	1.098557757	4.294637463	2.24657828	2.464056	2.16868896	2.08251331	3.535497	2.44039634	2.457872055	1.63332248	2.339139608	1.657811877	2.268401078	3.36046609	1.405617273	1.06725874	1.61714631	1.09904706	2.027870561	1.843636997	0.685831472	2.978847	2.612988604	3.297021013	2.64261046	2.55280108	0.872544443	1.47994046	1.43589607	2.02932627	1.23913832	1.765774	3.881581252	1.7844111	0.9047557
CRABP2	5.3824155	7.129641194	3.170651706	7.08151859	7.142764191	6.70643444	3.949093457	5.774375572	6.845486658	6.981568858	2.08771086	9.342977579	9.00009268	9.98454493	7.787358317	8.558922183	7.92621357	9.687155	5.75058091	8.505419614	9.457085	8.38860951	10.46944659	6.25332834	6.812403324	5.514526389	7.396822349	8.68950806	6.77471795	6.96223431	7.08151859	8.70468036	3.748170268	5.52054701	2.68058052	9.581287	7.874239826	7.642234242	2.266736761	10.46944659	7.483398534	5.00718883	8.97949779	7.66941158	9.51937744	5.86063	8.833256575	6.91188022	7.22271957
CRB3	3.23520506	0.104216347	0.514498037	4.05511697	5.545481126	4.02973517	3.228547209	3.484458389	2.96065505	3.807536279	4.42252342	3.268322339	2.34384318	3.37730207	4.279084713	3.761639489	3.71853254	3.532194	3.58958936	3.468168733	4.074811	3.11570663	3.852464125	4.47759128	3.543943605	3.828395724	3.514354095	4.47174229	4.780650745	2.56275035	4.29823243	3.84912827	1.757052283	3.539960846	3.645079909	3.475974	3.513674263	0.846414115	2.69378781	3.20051042	4.455421411	4.05334246	3.81871132	4.22097832	4.76422087	4.324942	2.938300623	3.60621836	4.32547761
CRIP1	2.53122236	1.178064868	0.469726301	0.91264252	3.019460021	1.50159701	2.487649051	1.456001095	0.723942888	1.402566415	3.32296234	0.484987078	1.55722875	0.92986676	2.23517237	1.367866734	1.06077049	2.376253	2.41078158	0.716718992	1.468127	1.50547683	1.138825487	1.98650895	1.240585112	1.227987777	0.711570208	3.41339131	0.831076209	1.85295009	0.8937705	1.49249455	1.838389608	0.098171043	2.646453394	0.9621785	1.041041872	1.062641225	1.035357896	0.5659899	0.953456255	0.29657843	1.77922118	1.68683064	1.19790452	1.78928	0.906150772	1.57587975	0.69561868
CRISPLD2	6.67151263	5.157899801	3.350510338	0.6942337	1.098307544	1.40126309	2.348170465	1.18123963	0.70511023	2.718649975	1.83929909	1.289726564	0.77818628	1.35257456	0.861796143	4.687681076	1.59028972	2.802125	2.33145169	2.113413901	1.554781	1.03193698	1.434562187	0.94466088	3.147899227	3.17416538	1.755596754	2.16982532	1.315793885	1.90680019	1.48400584	1.5491278	3.50058332	2.058707097	2.2646827	2.463208	1.710124169	2.943836878	0.85641834	1.4974322	0.830880783	1.16956325	2.52215358	2.80896965	1.85815844	1.10255	2.956118062	1.83986672	0.41375424
CRTAP	5.83191713	6.227257021	6.41877034	4.74027151	4.21140431	3.94864386	4.187615819	3.461387828	4.379103458	4.052886326	4.75394424	3.77976911	4.64623572	4.91753524	3.950372358	5.715531082	4.17535778	3.611797	4.09458945	3.900996231	4.021091	4.32388944	3.078362966	4.96081957	4.038804204	3.416934239	4.699955162	4.57741148	4.392849429	4.30494847	4.41310025	3.69316571	4.410874722	3.113150858	3.48236583	4.111228	4.160717069	5.516922661	4.938391162	4.55665455	4.491045743	3.27058275	3.52628463	5.32941082	4.30234109	4.628287	4.955144462	4.96891442	4.61506291
CRYAB	6.05663624	6.392633369	5.257072492	1.47006996	0.688206922	0.86495059	1.56423165	3.282321732	6.312438048	2.400185872	1.27109883	2.112555875	1.4153689	6.15052323	3.186166609	2.206950117	2.07922902	1.57985	7.23716122	1.74287658	2.16928	0.33397272	3.871485105	1.81474965	4.222516144	2.790004871	1.646462815	3.62280054	3.142514872	2.86140078	4.2433526	2.1925462	0.837260527	2.332309249	1.500233065	1.263951	4.348697605	2.095367834	0.300214579	1.9569974	2.844511305	2.75995501	1.61846877	3.19331085	2.26642416	1.15691	4.494536533	1.28090338	7.29336604
CRYBG1	1.9153762	0.983345054	1.608054121	3.78701362	2.362522853	4.24583142	3.637687796	4.08765525	3.395072159	4.150482718	2.47016157	4.556043817	4.73116159	3.82432519	4.105504249	2.25715975	4.70528835	4.987497	3.39987072	4.091840712	4.331887	4.08811326	3.749735115	3.85651252	4.096983914	4.015210811	0.635250257	2.91780343	3.805960601	4.00125157	4.3008552	4.39655264	3.243057443	4.52241175	3.271557113	3.531786	5.147779977	2.424679973	2.514420687	3.74778086	3.848715726	3.05215503	3.79911453	4.02569822	3.76239885	3.070147	2.863507786	3.93175332	4.3862979
CRYBG2	0.28317588	0.024020551	0.020450191	3.90657662	0.755080527	4.37105255	1.316322201	5.424995998	2.961861724	3.906576617	1.87619927	3.674778661	3.98577388	3.58958936	1.618198169	0.510675966	4.82847662	3.224232	3.81242954	4.422523424	4.779976	1.3011448	5.684114084	2.66483405	4.255313388	3.152525382	0.118211199	2.21449321	4.103599359	3.48816939	2.96462793	4.14759362	2.10617582	2.261246277	2.563057176	3.490284	2.772463281	0.148002241	2.274059408	3.86069579	4.339483742	2.52922613	3.72361526	2.47695396	3.60053124	2.841133	3.896792008	1.87813618	3.79254127
CSDC2	5.31153497	4.767799244	5.552993274	0.16982403	0.071831391	0.06262856	0.46891594	0.350440751	0.070992416	0.733412979	0.26639383	0.114356669	0.1132306	0.04139864	0.135507437	2.497752024	0.54069267	0.5363542	0.72788717	0.259492009	0.1201796	0.04450449	0.415903822	0.14443858	0.333972724	0.149768106	0.25258324	1.06288227	0.416653765	0.68905146	0.2231226	0.43623834	0.191813184	0.912008269	0.236026634	0.5687513	1.140026715	0.580690654	0.008996292	0.74944487	0.072599733	2.01933247	0.15064382	0.27603665	0.70802604	0.2549414	2.900923908	0.41580389	0.01597526
CSRP1	7.41981106	9.429226008	7.711520351	4.14209584	4.548592261	3.74934557	4.272000496	3.748170268	4.19395244	4.58524256	5.27550086	4.543658682	4.64312761	4.33455353	3.951263569	4.856550073	4.46360481	4.467689	4.71878362	4.105504249	4.933728	4.63289602	3.769717581	4.14617441	4.493945081	3.830088325	3.521511437	5.35301421	3.963537043	3.83134018	4.0520087	5.09574094	4.66254685	3.541080348	4.110722003	5.474443	4.590224602	3.485932983	6.319172518	4.49738644	3.609541876	3.43476997	3.95524615	4.90594727	4.4991111	3.799948	5.819831424	4.61255774	3.43580644
CST6	0.72805625	0.210180679	1.179494373	6.3237786	0.608859427	3.32466014	0.329650996	2.945406863	0.400384506	2.525900313	3.85860315	3.050587864	1.86509318	3.28866554	0.904138954	0.916961274	2.53560199	4.229468	3.04846641	5.565753752	3.933423	4.35083537	4.505961768	2.37338747	3.505408306	3.073014411	0.276402736	7.1611372	1.198657409	5.91606024	3.8391981	5.19896916	5.149631565	0.998599111	2.307627775	2.468731	3.93785555	0.866378203	3.012654326	4.44390337	2.596924691	3.07488282	3.56764775	7.20827846	3.19072391	2.215098	3.71145891	0.99074448	3.49383068
CSTA	2.32257549	0.708026039	0.231948639	7.41981106	0.341192172	4.46999704	5.772755171	9.936927863	8.885578547	7.55718135	1.43319659	7.293366044	7.62853805	3.99690033	1.370994164	0.745477916	9.10220729	1.455448	8.94075617	9.315702683	8.544586	4.68364359	8.850745967	8.09073761	8.558922183	7.655582465	0.99635849	2.14494421	8.903525238	8.8170019	7.58230616	8.72042895	6.812403324	0.798053139	5.42034908	7.787358	10.03194172	2.959133828	3.004593087	7.03931247	8.518483244	1.75931432	7.30402572	4.68499927	7.26217068	0.3457794	6.712384237	6.02783727	7.6627108
CSTB	6.04514806	5.580019465	5.234950668	8.36605541	5.98800405	6.78164899	7.161137197	8.885578547	9.020369947	8.353548816	6.38772002	8.8170019	7.23248621	6.59582295	7.005657527	5.542961947	8.05204564	7.538179	8.88557855	9.429226008	8.720429	5.98980653	9.519377443	7.36301124	8.76633923	8.751089864	5.525484198	6.80894022	9.581286678	9.49057425	9.58128668	8.35354882	5.006324227	5.271565302	7.826109812	6.885413	7.615287929	6.273530864	5.838536067	7.38561289	9.848486549	6.37054721	8.73464448	5.6342954	8.30927378	5.735879	6.625952839	7.31403686	8.42698248
CSTF2	2.21186041	2.772763344	2.472436473	3.50900045	4.241367393	3.57668049	3.67516799	4.199389153	3.519725339	4.570155719	3.22091006	4.14209584	3.09830457	3.79254127	3.100032631	3.70865333	4.49104574	3.736161	3.50714677	3.970221701	4.077531	3.56804033	3.848715726	4.06708999	3.937406455	3.761996962	3.377302073	3.16537312	3.676683494	4.39655264	3.86238225	4.74799149	3.975609764	3.647673205	3.853288499	4.119269	4.60412363	3.46923613	4.890020326	4.99087843	3.890375759	4.08445993	3.88033687	3.8740604	3.93297885	3.541771	4.336135901	4.19595253	3.89080792
CTSK	7.1034137	7.818147397	6.700081146	2.86717196	2.119378239	3.36258955	5.000558199	2.447521313	4.000378283	4.919034315	4.12692618	3.959174111	3.28998331	3.18193854	2.986483133	7.198382623	4.96891442	4.899982	6.21648229	5.548001466	5.188232	1.88639266	3.542848107	3.35302549	5.79358082	4.03243279	4.352031641	4.88251661	4.195495581	3.07614535	3.9888408	3.73616111	4.543087814	3.603518662	3.271870947	3.75014	5.835161823	3.348874097	2.257460332	3.03436639	3.170651706	2.64172512	3.28266316	5.66853002	4.16551538	5.135989	6.845486658	3.56168762	2.09055145
CTSS	4.00351926	2.982482892	2.085940141	3.87022011	4.761433391	6.28063429	6.235771256	3.461749348	2.666021481	4.907542068	5.3032297	2.864414551	3.25260335	5.51938289	6.489137602	3.754813952	5.55797637	4.487538	2.5606833	5.341112007	5.442195	5.77437557	6.363242862	5.00961312	4.586417484	3.246385488	3.821908263	4.88858756	3.766003346	4.69182378	4.31260688	2.34002691	4.732476038	1.468687352	3.999082373	5.889504	3.49310381	7.237161218	4.67961933	4.4020908	4.088543185	3.28361598	3.0817306	4.17839737	3.04996396	6.400402	4.702704241	5.44103236	3.08677565
CTSV	1.12952182	0.070423888	0.194810744	3.62990027	6.097202121	1.46284885	1.970408043	2.757057968	3.413391311	3.218835451	1.44620493	3.820709704	2.99872623	2.66220839	3.049061452	1.702990234	2.72423852	4.651411	3.82878349	2.871057271	5.81387	5.13780708	2.522452592	3.21132932	3.853288499	2.971412257	5.938259595	2.56305718	3.499121014	6.40570235	3.1153892	6.29866306	2.573196087	1.650055199	5.568354909	2.063357	3.919972207	1.928206076	5.192922931	3.63433675	2.304509814	1.89281441	2.81678393	4.41977226	4.34427657	3.058978	2.815576479	1.67691313	3.75052754
CXADR	2.24970708	1.065147734	1.779496729	4.06474276	2.637121508	2.45467715	3.548554235	3.605402041	5.297145518	4.294637463	3.19072391	4.051526727	3.81536551	3.11602958	3.504657027	3.416212668	3.76481198	4.631657	4.17098141	3.599757853	5.223136	3.63397754	4.727240101	3.84204002	2.752054987	4.419193291	2.227150706	2.84391604	4.673006324	2.18379274	3.80875549	4.26692057	2.292184916	4.908420603	3.919972207	3.305426	2.24716066	3.104337123	0.976299557	4.25785363	4.251309298	4.51173653	4.23089617	3.5140124	2.92063483	4.389108	3.764811979	4.90075584	4.97368226
CXCL1	7.25713946	0.278198399	0.848152379	8.67374658	5.550488818	6.89308107	2.57202372	1.944426175	5.144056542	3.425360556	6.98513621	1.428578719	6.04127131	4.98118116	3.964034994	0.629918276	6.1343552	2.210149	2.46057163	6.50307498	7.357522	6.70008115	5.865311381	5.41716164	7.267390169	6.874057312	3.610257135	3.70236059	2.159990296	2.88301288	5.3499031	4.70469123	5.157899801	4.847617386	3.368020568	4.89002	3.502026262	2.698799879	5.507235585	8.0325402	5.646139428	0.68836564	8.12955533	5.06777847	5.55557508	5.191951	1.08566161	3.58631725	6.66198531
CXCL10	1.89673846	1.24073201	0.81949487	3.78494696	2.58708304	6.5928548	9.549747805	1.402819294	3.145010061	7.170415862	5.12248568	5.155155196	8.05204564	7.25197385	2.218007134	0.906384205	8.12955533	3.663217	5.64365804	7.979441007	4.215421	8.07160512	7.834379566	7.81033199	4.726570984	6.732190109	3.22822052	5.00553148	6.3977596	4.71196683	7.6627108	4.32968378	5.705618081	2.405278775	4.833370031	8.100846	4.616381507	7.103413703	3.96533967	5.78293825	3.561687615	3.85693691	8.06175363	4.62070132	2.87882305	2.0814	5.415886794	8.10084622	2.75236516
CXCL11	0.58587547	0.416439044	0.298922356	1.37099416	0.458248255	4.50831994	6.693377895	0.383070368	0.795332097	3.462852229	2.48706331	1.675666723	5.62209473	5.43758747	0.45483433	0.317527786	4.36394406	2.015219	2.3259802	5.290813434	1.637225	6.16487083	5.178749303	4.72398837	1.83493119	3.13928624	0.81685816	3.04589802	2.897012395	3.06433965	4.48053533	1.66758935	2.683611433	0.507425405	1.841599925	4.873896	2.777870827	3.588867041	1.649512224	4.425918	1.56423165	0.94644621	5.11382418	2.7985781	0.75781858	0.7800157	2.767112593	4.93680115	0.56496056
CXCL12	5.59419158	7.017920802	6.561233659	0.38256638	0.73439187	1.86333422	3.188818824	0.380759456	0.847941921	1.65865604	2.11456943	1.246669785	0.38651055	0.68388774	0.513046622	4.733869946	2.37196579	2.95111	2.39051786	3.085546176	1.620228	0.66468145	1.289194652	1.13837015	3.423695306	1.119155511	1.167691869	1.7604328	1.087484717	0.30957029	1.76152584	0.33564897	1.62144823	1.233018656	0.132930063	1.031447	2.393353227	4.089554528	0.30837522	0.4440386	1.015074233	1.54025847	1.04080018	1.05134216	1.66988538	1.204112	4.074810572	1.9841385	0.73589957
CXCL13	1.877297	0.16260281	0.164256669	0.48048149	0.096076354	4.52241175	7.156205568	0.939998279	1.956155889	4.094589453	3.48171501	0.092831528	2.00598245	3.71226089	0.215268123	0.208761714	3.52450704	4.421944	2.62582596	3.506447056	2.243764	2.29596383	4.085332825	4.36942385	2.090831851	4.64623572	1.927641319	4.75599783	3.795348869	1.45152471	3.58181607	1.4385635	5.689938336	0.53448901	1.027010682	3.219192	2.431921621	6.050790954	5.907686505	2.15300175	1.174867655	3.83296798	3.02658312	4.15193658	2.0690242	0.4137542	4.006594728	5.7520162	3.1521911
CXCL16	5.03897469	3.248742507	3.358514656	5.85624275	5.505893291	5.54296195	5.280513503	4.837904604	3.963100034	5.321761858	5.10921893	4.40097773	4.35682383	5.53556372	6.392633369	3.650733912	5.460401	5.609027	4.76143339	4.873895986	4.579797	5.5968372	6.169180439	5.82432435	4.92587716	5.041420119	3.318456284	5.55299327	4.437644756	4.4962673	6.08350552	5.37699023	4.890020326	1.56423165	3.883297309	6.271309	3.468541132	5.533208195	7.374697109	6.57504032	4.894655973	2.95141539	4.90444293	5.33575249	4.9107701	6.764732	4.060626625	5.80932822	4.51361311
CXCL17	5.80778342	0.762865287	0.871718335	8.42698248	8.659289556	6.75454023	4.239925564	7.934882256	2.880007864	6.610695116	1.75872934	6.150523231	4.70403331	5.02197278	9.429226008	1.044712229	8.16819867	8.766339	5.66181361	8.219419702	6.881492	1.79447108	9.262460729	7.19838262	7.385612895	6.142197067	5.389894158	4.6945706	7.026741059	5.2992247	7.12964119	4.16262677	1.766967741	0.154705279	2.309879568	9.102207	5.828816096	0.428596802	4.648202114	3.31781485	6.687131083	0	4.22502336	2.81246885	6.76802161	8.426982	6.444378586	6.36078753	8.47915397
CXCL8	4.92671086	0.313357943	0.282395405	5.95339643	2.980051405	4.74243357	0.766908658	2.632220795	4.875479339	4.540662189	4.99331917	2.741321089	2.66542045	4.54927247	2.985883798	0.75679945	5.94161018	1.286337	4.82423093	4.838703193	6.774718	5.19195075	4.660570941	1.26138021	6.218390494	5.785925419	1.675807196	4.19301305	2.88241778	6.25127484	4.04149148	5.37800492	4.30137668	4.924344403	2.663691477	2.72099	1.174423084	1.676086854	4.695862961	5.29195285	6.156863314	2.51529734	5.64222404	5.21105236	2.58479363	4.33505	1.105511486	3.0360177	4.46768909
CXCL9	1.20336194	1.039040785	0.254276291	1.45271508	1.179982948	7.29858924	7.662710796	1.53874285	1.320807177	6.152605028	5.26747093	1.952917398	6.07340433	6.14427038	0.847591037	0.640300491	5.93302571	5.963521	2.61009105	6.169180439	1.919387	7.25197385	6.674618149	6.17325021	3.614140228	3.946470689	1.367609972	4.75394424	4.624383861	2.69320347	6.0169325	2.8295359	5.970513901	2.031327268	3.470285847	5.675566	4.631009242	8.353548816	3.881181616	3.72161248	2.891878586	4.43085587	4.01472895	4.34161064	3.50823612	0.7721001	4.390718983	7.12964119	2.38904622
CYB5A	2.81617139	2.165537841	2.260932572	2.90552181	3.070460372	2.89605921	2.142300745	1.986508951	3.297021013	2.265560572	1.2798322	3.332781073	1.40281929	2.56532667	2.361672662	2.797938241	1.74571035	2.427559	3.34986475	2.381597031	2.026408	1.74998156	2.536494947	1.95001824	2.940461639	3.201778926	3.261389609	3.34475538	3.307838476	0.7906199	2.47444315	1.32424006	1.966076318	2.442883635	2.461163528	1.840413	2.814359145	2.999343172	2.102471909	2.31219052	2.422380376	3.12661632	2.04185575	1.71814771	3.38852229	2.004808	2.40667183	1.84535538	2.55806973
CYBRD1	6.08159156	6.505797763	6.808940215	4.80990957	2.11400306	1.76182825	3.437983811	3.391284891	3.417641666	3.043690457	4.61822835	3.02809305	2.3291436	3.83585579	3.088633044	3.536987206	3.42642029	2.437279	3.38718795	3.26072186	1.836659	4.76008661	2.093686745	4.70270424	3.647673205	2.43668484	3.555133629	4.3475353	3.622045197	4.77687394	3.71385105	4.08854318	6.436500275	2.871950881	3.515060756	3.12002	4.284858557	4.070795441	2.222613482	3.14221961	3.011701395	2.37881318	2.11311608	4.12591944	2.92898266	3.478489	5.190024274	4.14430317	2.58591535
CYP2S1	0.96280899	0.708655432	0.29782199	2.22658073	1.047652102	1.37542465	3.274809202	3.816579557	6.50307498	5.821266053	1.02919666	1.760700651	2.58591535	2.4198031	0.188223181	1.247204431	1.86047164	2.210707	5.72288535	4.1229485	2.974128	1.29359148	1.562024818	2.61531727	4.345864731	3.828783487	0.919376786	1.73269163	7.125583145	5.51213478	3.34613735	2.73487919	1.155727837	0.343608612	1.104582597	3.744497	4.044187672	2.580664133	1.068886167	2.84145178	4.174860796	1.16376181	3.97648409	5.76085117	4.80843256	1.479096	1.903903736	3.94145497	4.23340755
CYTL1	3.45139018	3.121276024	5.840160211	0.09512345	0.210912156	0.11237594	0.591728908	0.055702579	0.721316618	0.142949305	0.89440446	0.483750616	0.3113456	0.16145704	0.077614071	0.926053041	0.86833727	0.8304982	0.49573797	0.850110272	0.9349133	0.08404411	0.625395156	0.43643143	0.81685816	0.426030085	3.360466093	0.4204326	0.221880589	0.88186386	0.67350584	0.14793653	0.813615288	2.029577593	0.265341571	0.05602121	1.084227231	3.872771641	0.684057882	0.06504554	0.367218325	0.44469889	0.1038047	0.46885671	0.25605813	0.3099002	0.755080527	0.17953121	0.13093275
DAAM2	2.34554559	2.304509814	2.842673886	0.26196226	0.180027217	0.33846764	0.174811402	0.082959347	0.309999186	0.38775137	0.68520735	0.444233478	0.21267011	0.09789777	0.250233105	2.223511301	0.33936261	0.6377833	0.71781512	0.586538393	0.6336744	0.20620088	0.305487215	0.13512453	0.839299539	0.283682409	1.124279591	0.33012116	0.398678195	0.12690085	0.32899322	0.3024326	0.451397995	1.017164034	0.546777485	0.3392279	0.82677809	1.343527848	0.375844936	0.2616443	0.149673346	0.84090487	0.3827243	0.54036907	0.78144654	0.4402665	1.295402522	0.32557401	0.0386674
DACT3	4.44614965	4.108786216	5.016231076	0.35879323	0.118629124	0.21489536	0.326995966	0.239256839	0.472930863	0.395082749	0.3640498	0.327755543	0.35258775	0.20527483	0.197765046	2.328879609	0.50440244	0.4806018	1.12549164	0.605982214	0.5823668	0.0791644	0.532674412	0.30482894	1.225918029	0.371083531	0.80324269	0.63808373	0.657183306	0.6942337	0.28635219	0.49538819	0.491806628	0.825256676	0.177369766	0.6864863	0.931361208	3.524097485	0.070226033	0.32691951	0.149997465	0.80104932	0.35575234	0.98288989	0.68470908	0.3844611	2.439251014	0.32806191	0.38315776
DARS2	1.68451842	1.85033846	1.63389492	3.18382107	4.303896033	3.14313831	2.729615868	3.257428058	4.221472698	3.601948498	3.71226089	3.443632619	4.54675531	3.33383391	3.205433441	3.405747781	3.86817246	4.950547	2.11049782	3.748938755	3.633581	3.19596542	3.909953022	3.04906145	3.473094112	3.469949641	4.18521714	2.69434947	2.712289692	3.14723931	3.38244466	3.73296513	3.897675548	3.994195839	3.511129642	3.475259	4.419772261	2.370250272	3.672372596	4.48053533	3.714220117	4.17150698	3.88202831	2.41107599	4.46360481	3.421595	2.408413797	3.28361598	3.40678318
DBNDD2	2.2063682	2.355687805	1.846547285	1.53220235	1.54496814	1.44564042	0.741048962	1.275141361	0.873317838	1.650055199	1.16881227	1.576443889	1.16614318	1.88665471	1.523837242	0.647511008	1.37252641	1.921116	1.19226861	1.28277257	1.002172	1.54556553	1.247204431	1.0021721	1.96416376	1.983267597	0.568380802	0.88145413	1.355064991	2.24112563	1.5007802	1.68280863	0.76727879	1.117232455	1.390626977	0.7948038	1.46341075	1.229265395	1.143145871	0.91918084	1.993491236	0.63469724	1.66675549	1.94563403	2.13188319	1.341192	0.974979285	1.47309746	2.43527554
DCN	7.25197385	8.45213615	7.683655194	0.76286529	0.911008404	1.80335722	3.464269314	1.260582622	3.34137763	3.494185761	2.78686092	3.124384193	0.99292071	0.86382271	1.80367038	6.416095976	3.23785741	3.085546	5.25103826	4.272000496	3.810002	0.10232159	2.025291341	1.75817977	5.01540741	3.420181724	2.697029739	3.41728063	2.90219209	2.56127297	3.11254853	2.03015003	2.254491678	2.342965946	1.891090852	5.610253	3.996021409	0.773884748	3.251415162	1.53058148	1.703284463	1.81085639	3.57070653	3.70044441	2.10453098	4.091396	5.685506691	2.00566763	0.25583828
DDR2	3.57554603	4.839459631	3.715026965	0.19997856	0.32876924	0.649012	0.915745619	0.293102956	0.738521029	1.054423851	1.32868518	0.790076084	0.45001423	0.26555514	1.368387256	3.593729052	1.18194967	0.9583546	1.38474236	1.989470653	1.075617	0.20544568	1.020713036	0.44017339	1.794776103	0.799343112	1.341986073	0.86693333	0.941459021	0.69117464	0.57345044	0.6340928	0.924521771	1.088660476	0.364213936	0.6826024	1.590830204	2.163469844	0.366300777	0.34321991	0.341943224	0.75801603	0.44059859	1.92820608	0.85816849	1.555604	2.74244168	0.92986676	0.07928927
DDX39B	2.74629526	3.815785023	3.424763986	3.44679773	4.142559208	3.60954188	3.186543325	3.000238663	3.921289717	3.868582728	4.0165124	4.081276259	4.56828072	3.38212693	5.370489657	3.916326727	3.48063649	4.784284	3.32968972	3.730647835	4.661912	4.77543024	3.486275136	3.25141516	3.659486969	3.410240867	3.97380459	2.73283273	3.301735515	2.87945375	3.75291583	3.85693691	4.61439721	4.494536533	4.163612008	5.150528	3.040136373	4.812088403	3.931753318	3.79828174	4.323356177	3.06501952	4.2513093	2.85785328	3.74817027	4.066198	4.229934157	4.22046364	2.96931108
DDX47	0.27899022	0.461465447	0.369383922	0.66275299	0.478912607	0.45088471	0.33645636	0.602773425	0.424839758	0.511031146	0.5488927	0.538657647	0.48419093	0.3803689	0.507654517	0.377116574	0.57025642	0.8927717	0.51009039	0.614624914	0.6309407	0.34672165	0.619992006	0.21052803	0.737473412	0.610491971	0.377917851	0.20956897	0.644034624	0.40119383	0.2511431	0.55737629	0.415602793	0.81515286	0.488046096	0.9355447	0.397257618	0.323774165	0.755946647	0.5437499	0.347172418	0.37163687	0.45128322	0.87032575	0.59730623	0.4695012	0.32703374	0.95211882	0.41626086
DEF6	2.84723739	1.962425321	1.399133934	4.47759128	3.933423463	4.73116159	5.47576166	3.530277336	4.512361856	4.352031641	4.15729154	4.550501145	4.54308781	4.4514424	3.727469048	2.721314962	4.45542141	4.440538	4.46713731	4.537030365	4.372164	4.06842514	3.766003346	5.11559904	3.498120599	4.402663845	2.303383016	3.98668192	4.700615232	4.24635255	4.37646541	5.07930203	4.978725612	2.868688288	4.623140738	5.062684	4.42194369	4.152961129	3.004921323	3.99419584	4.254827086	3.28866554	4.06019774	3.43864761	3.15927254	3.402977	5.030396834	4.95284336	4.31055238
DENND2A	3.90869322	3.784168366	3.943174675	1.39591687	0.380759456	0.33620413	0.582781564	0.153607795	0.572660975	0.33524817	0.75751151	0.75679945	0.36155428	0.16838326	1.900793675	3.611408819	0.62290783	1.200645	0.55868203	0.683745135	0.7229418	0.3369287	0.382986167	0.2551246	0.699908415	0.603430678	0.970453852	1.08263194	0.437870711	2.09647578	0.40608826	0.77458688	0.8353788	1.181737425	0.616224863	0.4059044	0.917755444	3.065316859	0.124591796	0.4777354	0.131388204	0.25534445	0.21123553	0.67425986	0.24303974	1.450522	1.543540942	0.12782136	0.05274661
DENND3	2.34032423	1.914803331	1.689640859	1.53755092	1.28303135	1.27232903	1.878409465	0.569248957	2.060746642	1.344794491	1.80939777	1.219295877	1.17610835	1.15523878	2.041278426	0.813261224	1.22031705	1.45493	1.04492028	1.585812898	1.682517	2.00598245	1.729723872	1.19790452	0.723859162	1.642310542	0.610936314	1.86421571	1.297758001	1.26916352	1.15040736	1.55062027	1.724350102	0.628320507	1.531653235	1.385015	0.951072324	2.300768002	1.23423559	0.98834306	1.338824672	0.36118409	1.51888994	1.71267192	0.8621831	2.27435	1.144087242	1.54381516	1.49118459
DEPDC1	0.27044084	0.055411494	0.028484359	2.11771637	2.658079746	2.71897102	2.494043385	2.015839222	3.532905248	2.445486841	2.09055145	3.307188846	2.98125177	2.82852315	1.912235772	1.937883774	3.00613481	2.496055	3.23752112	2.009630698	3.052463	2.6399227	2.843916042	2.02816983	3.259703963	2.37706188	2.248046211	1.04350019	2.473545726	2.61949326	2.76050106	2.47354573	2.695830736	3.318125259	2.398771048	1.78725	3.583718441	1.188098035	2.810392273	2.8295359	2.802124813	2.84002584	2.88520793	1.63075161	2.77637458	2.538544	2.047543751	2.26556057	2.83162594
DEPDC1B	0.32454598	0.10574752	0.071389397	1.92988892	2.502700488	2.25687255	2.856103281	1.958093731	3.636164534	2.401029849	1.74055461	3.429885067	3.03218659	3.36496463	2.04243274	2.469612408	2.3524218	3.203412	2.46609842	2.262938499	2.407526	2.58154138	2.67922336	2.02243376	2.515297341	2.369685267	2.094824044	1.45845891	2.119656894	2.40868331	2.62730463	2.20093388	3.002722032	3.428858762	3.090278072	1.479367	2.151281144	1.632747327	2.119983651	2.54209272	1.725199223	3.04044197	3.2238864	2.70674114	2.26951027	1.996686	1.984989613	2.50937574	3.20476487
DEPP1	6.00781613	6.169180439	7.089939626	3.29325179	3.254489713	1.72545731	2.864719066	2.158842789	2.088274593	4.504881906	4.2966429	1.941560707	1.84098022	3.8379425	3.482063194	0.940210729	4.15345838	2.019902	5.73149839	2.955816384	2.966502	2.29624246	2.931969194	2.85641468	5.544170417	2.913588322	4.281697718	4.48279732	3.172269256	4.24482885	3.64955004	2.22572244	2.096475778	2.42615212	3.162214472	2.767113	3.062710993	2.990506211	3.192297596	2.16403598	2.245087841	1.87646922	2.41924623	4.29052273	4.24429136	3.409372	6.66820781	4.46006733	3.57030011
DES	10.1255791	11.29999425	10.07894158	0.61192033	1.515696435	0.79080467	2.902482639	0.573627877	0.652145554	2.070488878	0.2440592	0.438693694	2.36570623	0.91574562	0.026355039	1.179733945	2.44373342	0.9629859	4.26021525	1.984138499	2.405279	0.11878013	2.329977004	1.40452818	1.385827556	0.389209686	1.037278299	2.35302994	2.501822686	1.18441521	0.66050914	2.86411821	2.28401233	1.091473895	0.671638677	1.612916	2.898540134	2.68767504	0.404316079	0.29331001	0.596054403	1.3850151	1.45680068	2.26786567	3.41621267	1.564823	7.525345174	3.73616111	0.21013833
DHCR24	4.66057094	3.90612172	2.787486929	8.14892972	5.679795231	7.52534517	5.944841119	7.97063617	6.48347681	8.148929716	5.98980653	7.690760237	6.94287539	6.35817294	7.96239576	4.796993416	7.39113906	6.227257	7.6484108	7.179461269	7.430953	8.08094928	7.849228838	6.3413894	7.262170676	5.530462498	5.777109618	6.7222433	7.621769866	7.18867538	6.61381961	6.32139643	5.105682127	6.535510134	6.569483939	7.108287	7.900154161	4.358971479	5.876734779	8.97949779	7.747982082	6.37538995	6.51352435	6.3237786	8.13910247	6.186054	5.649094693	6.96587583	6.78859002
DIO3OS	2.90641613	2.016424218	3.000857127	1.13263847	0.064163588	0.1729545	0.54700361	0.049210157	0.036832104	0.277977194	0.72997817	0.359770275	1.38370242	0	0.012028569	0.621832134	0.45824825	0.2172415	0.25775077	1.014855781	1.655743	1.23913832	0.014854583	0.93812255	0.226300543	0.897049481	0.884628639	3.69766207	0.091853775	0.44972464	0.13811062	1.19521565	0.077371823	1.350038635	0.218742215	0.2329468	1.497432202	0.164620715	0.114318731	0.26376006	1.385430025	0.01294298	0.53838131	2.28485492	0.11916657	1.049561	1.103227882	0.21125873	0.07282126
DIPK2B	3.56694964	4.766314463	4.597222531	0.63604949	0.653639093	0.86733474	1.066344709	0.439869723	0.607079751	0.69295433	1.42639758	0.842204675	0.26816479	0.46444241	0.385283819	1.586077507	1.27748295	0.7911621	0.68502536	1.084227231	1.05783	0.6686705	0.889584355	0.61622486	1.796239496	0.739724642	1.075617087	0.50359956	0.537001779	0.48963852	1.01529441	0.36870491	1.626769944	1.967661048	0.549808384	0.8439421	0.898067867	0.972171187	0.781805598	0.2791086	0.504067191	0.54613842	0.72361314	0.77052262	0.76701296	0.8694519	2.163164849	0.64959402	0.32477382
DIXDC1	3.06240502	3.971597834	4.24934541	0.11801174	1.283788559	0.68789147	0.426965393	0.326995966	0.852807504	0.576255239	1.15348768	0.65739024	0.40735227	1.309645	0.881863855	2.333759132	0.63569777	0.9017021	0.74168054	0.868125974	0.6547384	0.73013818	0.356338152	0.45240585	0.916758688	0.43386304	0.248683375	0.99531441	0.576255239	1.31339503	0.56330321	1.3075618	0.939558252	1.956443057	0.367803328	0.8197031	1.06750174	1.352855768	1.624283167	0.58763135	0.66562017	1.63467959	0.64092088	1.22951223	1.25050318	1.217252	2.055444495	0.67251873	1.237502
DKK3	5.03986168	5.041420119	2.718649975	2.19591737	0.753816309	1.2868578	3.340361433	0.963612158	3.424054291	2.578936952	2.49605464	2.402159991	3.62693701	1.29907857	1.270290571	4.476432807	2.94958425	2.071915	4.62767304	2.819149883	2.256293	3.7941106	1.68251707	2.72573686	2.509669979	2.733723413	3.208740677	2.63907749	2.976312514	5.70017003	2.09110286	3.83834535	2.72098984	5.192922931	0.873103733	2.722215	2.658696832	5.374793908	0.810604023	2.9274594	0.967859131	2.87552324	3.7805434	6.00950236	2.25567418	2.934994	3.91203085	1.87565475	0.38387154
DLG4	2.67689504	3.502026262	3.300362705	0.54578573	0.41410748	1.05044874	1.052068358	0.654738357	0.656334197	0.897429546	0.93937022	1.287878284	0.89894642	1.72972387	1.559525932	3.38992936	0.97820066	1.687696	1.13643864	1.168367793	0.9228117	0.9024969	1.06421786	0.74087731	1.066344709	0.665331374	2.236610482	1.1685884	0.929636644	0.67878757	0.92886114	0.88656781	1.358932198	2.322885853	1.420584842	1.404001	1.232005835	2.571118677	1.90305461	1.59224583	0.554209519	1.97754408	1.15497307	1.39965864	1.34768643	0.8130602	1.55722875	0.88025324	0.37051345
DLGAP5	0.4793505	0.049893227	0.039121836	3.55108362	3.742083046	4.22699353	3.763590952	3.208058539	3.798690406	3.430639857	2.96399029	4.568280718	3.91586335	4.524809	3.354015099	3.601948498	3.98141066	3.722822	3.79495323	3.576680486	4.083567	3.59823242	3.865329637	3.39027078	4.080840484	3.916326727	3.758826088	2.80750607	3.82639794	3.97380459	4.03474538	4.08172551	4.390718983	4.621894387	3.930520952	3.048764	4.376465406	3.3345237	3.060252242	3.79953283	3.614140228	3.88489517	4.3182926	3.18253103	4.16120482	2.994789	3.001469486	3.61673793	3.28731154
DOLPP1	3.13345033	2.47016157	2.66046936	3.6320816	4.571424734	4.23588826	4.326029996	4.46599473	4.165031327	3.788200368	4.05793115	4.237945065	4.46186565	4.34921902	4.109791178	3.64272196	4.23943349	3.340361	3.60989315	4.920598874	4.204423	4.8723995	3.915437231	3.56360462	4.320168523	3.67516799	4.033778344	3.58631725	4.472928077	4.01339089	4.37966156	3.99510597	3.142514872	4.419772261	5.062683907	3.277472	3.983571196	3.411263351	3.041383611	4.63426966	4.08309408	4.27550373	4.30494847	3.7837475	3.68426397	3.885263	3.516503601	4.18761582	4.24090947
DPT	7.97063617	6.80226234	6.492057038	0.22039318	0.076677149	0.63825017	2.769185649	0.809858681	1.072606871	2.027870561	0.3900658	1.452442156	0.87014843	0.43245843	0.225464288	3.110929072	1.48100052	2.970796	2.72131496	3.283967063	0.8329527	0	0.570781516	1.25667947	3.395777311	1.554558602	1.713500004	2.20575324	0.630593426	0.48104264	2.44606602	0.36606554	0.718811357	1.552265637	0.110864067	1.130229	3.059615556	0.074007742	0.04523653	0.86884298	1.631026872	0.49080319	0.44726928	2.05088509	1.59812443	0.6596132	4.501427754	1.0901365	0.49074995
DPYSL3	6.19023091	6.287299165	5.790604928	0.87869803	0.345422157	1.12974399	2.153001754	2.656669879	4.042865849	3.304084971	1.73455096	4.260713256	1.02120896	0.85798099	0.98288989	2.905225253	2.04388013	5.344403	5.4113741	2.473836035	3.84204	4.55235425	2.250507689	0.8876357	3.889140372	2.749030952	3.348122626	4.23185999	4.448478998	3.1263121	1.46422954	1.51460471	1.432652076	7.472067206	0.867940412	1.676636	2.563057176	2.85093158	1.982101799	0.95941221	0.892356652	6.87779871	2.06425378	4.13495885	2.15826679	1.387712	4.985899712	2.03270351	0.59025122
DSC2	0.71205371	0.273289493	0.211212328	2.66309496	2.347582584	3.78455047	1.466562044	5.708522259	4.677685028	4.080840484	1.79682681	4.66501916	5.08280202	4.25177353	1.820123952	0.965499839	4.86712974	3.271871	5.42265159	4.40097773	4.880102	1.92168115	7.466093495	4.06019774	5.500887078	4.774703374	0.158201207	1.41267587	5.799748593	4.11584519	3.09736984	6.05274939	1.340128569	3.291677651	3.211665453	3.632788	5.266504808	1.262132447	1.509602445	3.8059606	2.688289312	4.48516572	4.37216443	2.0996595	4.67043453	3.046224	5.139625575	2.69348808	4.45889358
DSC3	0.82015114	0.197323382	0.472165384	4.8542292	0.008192467	6.80894022	4.577411485	6.997041889	7.116499088	7.477734999	0.37865529	6.541283388	7.19838262	6.85943173	0.028036111	0.208950084	6.87036461	0.1260035	6.96223431	6.3237786	6.500043	4.0165124	7.304025716	6.77471795	7.363011239	6.459980133	0.052147586	0.10325071	7.267390169	6.19023091	6.3168813	6.77825588	1.867991241	0.759131922	4.415312093	6.196757	8.298025393	0.33922793	0.183985964	4.79849171	6.319172518	0.02204895	6.75121451	5.19692693	7.26739017	0.3675541	7.237161218	6.71568342	6.50837656
DSG2	2.01816572	1.399133934	2.177291043	4.52786247	3.987982767	4.81639546	3.486275136	5.939892842	6.183853975	4.390154325	4.49854732	5.654536677	5.1732236	5.49396694	4.899239549	4.62251832	5.24280161	5.628822	4.48813174	4.744562105	6.156863	5.45142582	5.5825055	3.15830051	4.636766779	5.048222054	0.859134488	3.44571616	5.144959486	5.83043	3.11570663	5.68834557	5.151347392	4.863337753	5.021972781	6.058455	6.031757195	3.442566644	4.946541368	6.60448742	4.17535778	5.38989416	5.42034908	5.73300919	5.96864928	5.57589	4.404868924	6.28512063	4.40266384
DSG3	1.24058511	0.195029621	0.138744794	4.04514756	0	7.34086026	4.270994315	8.415422937	8.129555334	7.099047722	0.29259032	4.682290724	7.50098972	6.57767876	0.004163218	0.133158934	7.38009534	0.07411846	6.87036461	7.402539604	7.039312	3.03501208	8.8170019	6.24466525	7.550682797	6.896610724	0.134446385	0.02616779	8.168198668	7.09904772	6.95051881	7.49500296	2.755263156	0.473963692	4.358459027	6.950519	8.54458559	0.521913637	1.245444731	4.99816641	6.543752823	1.42031964	6.85580733	4.39819545	7.81033199	0.000389337	6.006151583	5.98637022	6.45418737
DSN1	2.09453209	2.171818257	2.206368202	3.70830344	4.666346282	4.05603893	4.034745378	4.071714578	4.555405161	3.913283638	4.07304412	4.615711429	4.10730045	3.89206708	4.827738272	3.539177007	4.00616243	5.8578	4.13112349	3.929601129	4.491046	3.92172352	3.606592892	4.2720005	3.891637354	4.236432368	3.958771896	4.06287733	4.852690447	4.99657906	4.67691674	4.15585565	5.043066361	3.622800541	4.935289571	4.152961	4.985899712	3.773280084	4.44164119	4.18179012	4.329683777	3.6317281	4.14209584	3.56439037	3.70906202	4.336664	4.182286472	4.02973517	4.98434714
DSP	3.0752278	1.179494373	1.066567935	5.38141549	4.061070555	6.56123366	5.284614371	8.8170019	7.88274138	8.042070889	6.15891089	7.642234242	6.68411227	6.91188022	6.253328335	4.618228346	7.50646063	7.988224	6.49719663	6.904166719	8.005227	6.34862634	8.263918698	6.7222433	7.771727352	6.583973693	3.546605503	5.54800147	8.119713297	7.20327197	7.18867538	8.0325402	6.8309494	6.334038192	7.340860258	7.944341	8.090737612	4.532756541	6.073404333	7.50098972	7.357522451	6.29642922	7.80230904	5.97738692	7.71152035	4.575024	6.885413398	7.53157497	7.05233571
DST	2.93499415	4.180356691	3.278526995	2.56908386	0.146000739	0.57557782	1.693662086	3.274485664	4.089554528	2.465511274	3.11125812	2.598773127	4.970494	1.86945016	1.228762497	2.472979546	3.75013998	1.608902	4.09046909	1.348420979	2.937072	3.15995422	1.083513954	2.98215885	0.833154183	3.270247859	1.861299368	2.03186438	3.917581899	3.47133183	1.34173028	3.44436072	2.589187455	1.538320155	1.738816762	4.671053	1.452442156	1.787817307	3.727876155	2.83313518	0.917755444	1.52662857	2.65807975	3.67864272	2.6911844	2.143203	4.21140431	3.89889509	2.14639412
DTL	0.48477798	0.377652158	0.680330384	3.39370269	4.067089995	3.65227572	3.362222668	3.243057443	4.870981394	3.791771883	3.34680766	4.418080997	3.88329731	3.52628463	3.27515778	2.657524086	3.80955937	4.255836	3.39746966	3.71306825	4.50832	3.14155166	3.200168631	3.9427391	2.745080432	3.208740677	3.225204377	2.8140305	3.808755494	3.17703428	3.48101661	3.32704255	3.437259678	3.42710491	3.435806443	3.724435	3.789778337	2.507959812	3.647330283	3.41091821	3.395072159	2.95080252	3.5662434	2.23746066	3.64003654	4.039691	3.578090731	3.63546022	3.55739363
DTWD1	1.84564661	1.795633438	2.393060196	0.75558404	1.071426498	0.86439923	1.05321263	1.180485895	0.9499442	1.076324537	1.54158051	1.08522534	0.65874744	0.7906199	0.860269166	1.228264354	0.82487973	0.8549159	1.2975102	0.796710732	1.009384	0.91876871	0.98528474	1.22178908	1.119407237	1.403421781	0.730807934	0.90332831	1.145074667	0.65503887	1.13837015	1.30603266	1.263159717	1.399133934	1.346068449	0.3429582	1.312000435	0.48487699	2.238045472	0.80416287	0.830309729	1.36443777	0.81608974	1.28171896	0.88481855	0.5480688	1.426397577	0.99705673	1.29359148
DTX3	3.95524615	4.388553478	4.762815151	3.51044063	2.446667561	2.09590598	3.118332057	1.881525709	3.294279136	2.631912058	1.15715605	3.480636493	2.79161136	2.72282357	2.240293084	3.831718518	2.61067346	3.752916	3.08360892	1.984401316	2.533257	3.26734025	1.823524857	2.91937655	1.339317399	2.969616017	4.198915558	3.06117082	2.960072411	2.13914643	2.89605921	1.03904079	3.186166609	3.552530717	2.799143592	3.528497	3.026281881	4.101207489	3.241101098	2.94570942	2.529805997	3.25936233	2.98709838	2.95201264	2.87466761	3.578091	3.336567167	2.55691674	0.40780004
DTX3L	3.18516003	3.040136373	3.623958517	4.54859226	4.168593389	5.1323612	5.003056518	4.435889278	4.802797003	6.009502359	4.62964407	4.557876543	4.98350658	4.32388944	3.837942501	4.002575757	6.3778569	4.225023	4.49796279	5.278569598	5.043066	6.20123158	5.211052363	5.93302571	3.852851164	5.13871977	3.078692158	4.05334246	5.008811642	4.48398013	5.5267062	4.65019347	5.118155508	3.025032936	4.67961933	5.421452	5.026948078	4.327044237	3.724841062	5.61560129	4.598442329	3.37560968	4.64623572	4.66378936	3.98842584	5.199939	4.605414401	5.10113166	3.72864267
DYRK4	2.57290739	2.281732347	2.318545276	1.97326691	2.953956612	1.66675549	1.634679589	1.446746354	1.495276614	1.095080641	1.65405311	1.758179771	1.68334715	1.7243501	0.244461294	1.742580135	0.76219452	0.5989879	1.61543184	1.433442768	1.431296	0.91200827	0.938332577	1.60697988	1.240329547	1.983531562	2.778444067	2.42182196	1.428037279	0.27328949	1.62081444	0.96340485	0.933847219	1.919658028	2.064532992	1.156676	1.447543415	1.630198676	1.667589347	2.08310114	0.970657588	1.89796445	1.38956804	2.35515374	1.18710999	1.038276	1.99406561	1.66646499	1.00876398
E2F1	1.78063571	0.766225716	1.014442321	4.12347559	5.606245242	4.82565229	4.272964732	4.553593054	4.693871786	5.066070944	3.87996255	4.998166411	4.17585688	3.91078043	4.616381507	3.663643601	3.74739891	5.639526	4.61315835	3.746102698	4.294129	3.93052095	2.859456447	4.68428359	3.814546166	4.244291363	4.118277177	4.30285368	5.06777847	4.2478004	5.3032297	4.0432839	4.394986419	3.605402041	5.300203337	3.909526	4.498547318	4.72010315	6.07758399	4.11396615	4.357913658	3.75523138	4.13358332	3.86198975	4.19844062	5.946512	5.066070944	4.3486976	5.48326385
E2F2	0.24830368	0.045140695	0.021800542	2.26410611	1.997242191	4.60479079	2.683611433	3.083608921	3.310105047	3.440815017	1.85352649	3.65154218	3.28833598	3.99558704	2.321132669	2.354547277	4.23538842	2.761384	4.06287733	2.49948688	2.765632	2.02078184	2.966501783	3.11157623	3.552530717	2.663381689	2.280015159	1.44942715	3.140557706	1.52978507	3.19466381	2.79914359	1.865093179	2.837272163	2.830730829	2.347283	2.762004075	2.206073695	2.17647325	1.97326691	2.776673945	2.66542045	2.83428727	0.86026917	3.91370147	2.857549	1.739384161	3.32537566	2.61154218
E2F7	0.04973879	0.02604464	0.055319634	1.28815847	2.240293084	2.87044383	2.088569876	1.960622172	3.426420286	2.779934025	0.93299022	3.705113845	2.87285845	2.64413261	1.76841728	1.069794416	2.36968527	2.814031	2.87973843	2.543864378	2.564464	2.91079857	2.089722906	1.28527533	2.183542782	1.779795333	1.651445972	0.44515069	3.249079183	3.03852318	2.54793513	2.821264	2.427270027	2.519883955	2.350156784	1.894803	2.219171139	1.156910173	2.030150027	2.33403415	2.438415645	1.84337149	2.67835541	2.06016402	2.81678393	2.306509	2.636565301	3.1087305	2.19335159
E2F8	0.19137756	0.0430003	0.077181104	2.69406875	3.987116285	3.75443462	1.825529512	2.888289895	2.697889362	2.758799664	2.06510446	2.308229647	3.24305744	3.34780755	3.366667698	2.35410314	3.56476841	3.493478	2.68274188	2.870443827	2.401291	2.57319609	2.666750898	2.45323059	2.341146468	2.308757889	1.615155147	0.87675917	3.059288891	2.07564823	2.9889595	3.19384842	1.909905063	1.838699331	1.018049486	1.958695	2.031327268	1.262370976	2.252754708	2.7721522	2.51146517	1.66311792	2.300768	0.97696617	2.35769377	3.621666	1.896181831	2.69879988	3.00675042
EBF1	2.69320347	3.312811522	3.233850388	0.21355202	0.102210713	0.27188127	0.909201888	0.154604519	0.393500677	0.506776753	0.82471606	0.416872411	0.12016577	0.18565993	0.118477568	1.520267301	0.6720623	0.4358614	0.4118421	1.374098003	0.4741574	0.21000876	0.396967147	0.28331782	1.370232328	0.438180109	1.288158468	0.23141666	0.510090395	0.20205786	0.43537456	0.1069622	0.508923439	1.122273356	0.164156696	0.2404675	0.613663498	1.202612976	0.567462769	0.1493308	0.14659193	0.15936292	0.31322494	0.51271371	0.67537004	0.311783	1.214700661	0.48435524	0.12782136
ECHDC2	2.76200407	2.706741141	2.876119294	2.92434883	3.249079183	2.55570661	2.680108367	2.64590358	2.797332881	2.438978778	2.19798904	1.421071501	2.2854623	2.53175563	3.534775156	2.206667417	2.98498275	2.256585	2.34267485	1.916540415	3.423318	2.65317925	2.243476764	2.94837988	0.995114646	2.489979829	2.330884979	2.84512533	2.277175418	0.63674877	2.83755312	1.61084887	1.375163418	2.066786132	2.803594649	1.80651	2.283717978	1.184895725	2.540016988	2.22779082	2.714427559	0.75973138	2.16868896	1.85532604	2.45467715	3.271871	1.873640411	2.52833805	2.64735634
ECM2	3.34411785	4.239433491	3.328021698	0.1850948	0.196348055	0.18562463	0.947242183	0.350194516	0.328268402	0.994454774	0.69295433	0.788265224	0.56534548	0.44828124	0.296853353	2.493749933	0.96423544	0.6669588	1.15373829	1.405617273	0.9049454	0.31814769	0.91814828	0.45527785	1.826098638	0.549675791	0.996829042	0.38463865	0.66166969	0.37189976	0.67909396	0.24813955	0.569578329	0.824518043	0.192821747	0.5658697	1.456519519	0.468856712	0.306820268	0.38100127	0.368995433	0.23473863	0.80850919	0.79805314	0.71997197	0.6030318	2.550845137	0.50319886	0.40726553
ECSCR	4.76997544	4.62569034	4.347013136	0.86733474	0.944884878	0.98845147	1.751690006	0.570256425	1.092428391	0.957942846	1.89646149	0.905758819	0.5191447	1.00150546	0.653172578	1.352035365	1.89360408	0.8429676	1.64170797	1.432054301	1.172165	0.87264141	1.280523098	1.30138265	2.484440628	1.323252912	1.405880384	1.46341075	0.964901433	0.77992924	1.59476952	0.65167119	1.876469217	1.890469066	1.033989422	0.8998698	0.93197478	0.937909213	1.398066256	0.39138561	0.790537424	1.42692949	0.84029194	2.27746893	0.98639925	0.800088	2.409022438	0.99903736	0.48814022
ECT2	1.89796445	1.285275328	0.873317838	3.67396259	4.009775942	4.14209584	4.095988903	4.130160713	5.168373258	4.617014448	4.35141266	5.337901069	4.65141132	4.1934745	4.501427754	3.740898403	5.47811084	4.484562	4.43142209	4.182286472	4.597848	4.78283732	3.985773883	4.29203273	4.810663818	4.398195454	3.280203343	2.05231133	6.314490253	4.21285432	4.18035669	4.53022037	4.202881474	4.041015906	4.036108782	4.335586	4.9826762	3.346462254	3.582612291	4.93295452	4.15979496	3.68463364	4.27296473	4.36886984	5.07750914	4.679619	3.320160539	4.98661739	4.10218392
EDNRA	4.54431532	5.119884227	4.641108491	0.49719782	0.592415762	0.48509178	1.164019514	0.601049944	1.204640978	1.757583413	2.27717542	2.050609887	1.38663667	0.37092207	1.784706612	5.417161636	1.44702026	1.97561	2.22087936	1.814749654	1.691372	0.67007519	1.871735788	1.1045826	2.555706606	1.268760596	1.76096008	2.43727861	1.543540942	0.75921614	0.97474174	1.89646149	1.673492465	2.473545726	0.997297932	1.355199	2.50767222	1.799303789	1.120872067	0.88404284	0.332332481	1.18886216	1.26035251	2.13336694	1.41267587	2.943213	4.097450291	0.7398806	0.10119681
EDNRB	2.75144899	4.150482718	2.612407847	0.26215782	0.251498597	0.16185353	0.742755019	0.273025433	0.502763493	0.667421579	0.80086725	0.567205507	0.06592343	0.4602812	0.239206384	2.459985202	0.7871962	0.9324094	0.64059704	1.120872067	0.2003131	0.55894674	0.410832612	0.22597869	1.418065448	0.376262521	1.368931853	1.88870261	0.440266513	0.71360678	0.3330616	0.13032361	0.788602214	0.979897754	0.107561679	0.8867974	0.609476542	3.236532366	1.585090441	0.1313882	0.198091199	0.14415587	0.38084205	0.5713227	0.46521754	0.2861798	1.495803381	0.48104264	0.19121937
EEF1A1	10.07894158	9.984544928	11.03542526	8.68950806	9.10220729	9.21523561	8.673746575	8.979497787	9.549747805	8.734644475	8.86794906	9.650550808	9.51937744	9.58128668	10.07894158	10.46944659	9.61599847	10.40492	8.62912913	8.659289556	8.613664	9.42922601	7.953279461	8.16819867	9.457085323	9.289716244	10.46944659	9.28971624	8.491210965	8.40260854	9.02036995	8.92155659	9.082022121	10.60424831	9.400559119	8.817002	9.725815966	8.76633923	7.810331987	8.64458904	9.082022121	10.23317644	9.37254396	9.93692786	9.26246073	9.457085	9.725815966	9.65055081	8.12955533
EEF1D	4.8618744	4.142954206	5.142239847	4.28169772	4.13112349	4.18417021	4.334553529	3.607695935	4.404868924	3.624715842	4.54308781	3.571862621	4.50314261	4.02244377	3.69090901	4.224538944	3.27515778	3.752514	4.38690645	4.095073889	3.619382	4.1244351	3.620136582	3.97466899	4.177389674	4.409260888	4.590879688	5.09658631	3.288985438	3.61488485	4.02201364	4.4103195	4.907542068	4.220978322	5.295195014	3.519025	4.405472117	3.380052287	4.245326553	3.69657778	4.371052545	4.05243598	4.60347869	4.21542096	4.71398228	4.451442	4.332474516	3.97780542	4.85797667
EEF1G	0.74985701	0.194083997	0.553080951	1.20609983	0.234603646	0.21262517	0.323329901	0.206792118	0.127104156	0.167508452	0.53398192	0.175424753	0.34458589	0.61927564	0.03149382	0.234085885	0.31828397	0.4147494	0.71997197	0.127547664	0.0455232	0.20340607	0.126785936	0.56851205	0.246154153	0.421980807	0.628753635	0.85357706	0.104311005	0.53442169	0.26331667	0.22704305	0.167042351	0.369690765	0.273408842	0.2528548	0.199901283	0.088040821	0.118137176	0.16843675	0.223122599	0.3827243	0.17505316	0.49971233	0.26875197	0.3881435	0.217196691	0.14777378	0.75175902
EFEMP2	5.34556342	5.705618081	5.323953661	3.49133308	1.04930702	1.33726485	2.280015159	1.196441588	0.962808988	1.678034439	1.95264229	1.684518417	1.86361727	1.7657744	1.123285133	5.069460196	2.03951224	2.571734	3.54624538	2.403560459	2.642324	3.31948043	1.28762516	1.62114099	3.177747763	2.242272749	2.413726578	2.94837988	1.510370518	2.86687247	1.55722875	2.09822495	1.854979099	2.756760346	1.185879624	2.095099	2.012910889	4.81706509	1.595052973	2.61647167	1.23519641	2.07422102	1.59609547	3.41910319	1.54470331	2.281732	3.345434173	0.92429926	0.6373673
EFHD1	5.1999388	4.537609209	5.13142825	1.39117737	2.965567105	0.42493973	1.272592026	0.49463431	0.889985145	1.342476486	4.80137863	2.800025968	0.79729069	0.649012	0.923061091	3.830522146	1.27386283	7.142764	1.01268119	1.435370572	0.6764462	0.76606502	1.401263092	0.59564757	1.360535239	0.840499453	2.547370022	5.23391675	1.275666344	0.4533342	2.3859015	1.62819981	0.845966286	4.88475374	1.45436415	2.337154	2.292184916	4.260215248	0.269235477	0.32298852	0.438131275	6.62286183	1.02495819	0.36599512	2.38791193	2.086497	3.074248642	1.1007175	0.33316957
EFHD2	6.06025986	5.06103934	4.578626301	6.40299532	5.780092074	6.87405731	6.524135538	6.497196628	5.047320069	6.859431734	5.04908376	6.268992562	5.84485295	6.88906479	6.194584423	4.756622023	7.87423983	5.014608	6.22725702	6.852302044	7.544207	7.4660935	6.855807331	5.77710962	6.510994872	6.101083938	4.763491287	5.5567827	5.263412957	6.76473224	5.99171223	7.82610981	5.610253435	6.29412685	6.845486658	6.475376	6.024125075	5.938259595	7.91753508	7.34641404	6.575040316	5.34440344	5.95833179	5.93134196	5.71283206	5.807783	6.572417604	6.87036461	6.84192529
EGFL7	5.96864928	6.173250213	6.751214507	3.10212098	1.71843323	1.81983287	2.885834851	1.473097458	1.62313464	1.771546978	3.3919749	1.682808632	3.2133407	1.47719249	1.358647531	2.969311077	2.58298387	2.410782	2.23549196	2.465825721	2.72099	1.71722928	3.020952352	2.16461681	4.259321432	2.263492934	2.675148075	2.60402524	1.571845286	1.98650895	2.35598474	3.81785733	3.817857328	3.584431963	3.819552213	2.248046	2.24631804	3.136982098	2.194777322	2.90248264	1.768701083	2.12403995	3.35608083	2.46787451	1.90450407	1.93416	3.265045925	1.73118378	1.6063731
EGFL8	0.53244587	1.212175033	0.92737267	0.89597434	0.792444884	0.51170388	0.26753587	1.068886167	0.69773723	0.436330663	1.42912043	0.672217505	0.44446621	0.95875661	0.700731997	0.7769476	0.37319888	0.8502963	0.36818967	0.789013465	0.4997123	1.19301009	0.201252225	0.69822163	0.743640402	0.474287085	1.375677648	0.79899595	0.805362348	0.57613503	0.98617712	1.22408891	1.68251707	1.125743072	0.913047766	0.6052496	0.70969331	0.658747443	0.380447319	0.23063225	0.799172033	0.56875125	0.69738185	0.52052196	0.55830724	0.8499079	0.747748976	0.53600841	0.57345044
EHF	2.53009637	0.117984118	0.379383386	2.6028048	4.296137168	6.28729917	2.023884621	5.114685467	4.261233464	5.026133058	3.189781	4.161648202	4.23538842	3.65753758	5.043846175	4.337472858	5.81983142	1.912541	4.37381413	6.475375938	5.889504	2.58357407	6.444378586	2.69610614	2.359975096	4.951309431	3.651146979	1.66167099	4.736608404	4.78913306	3.35020369	3.44363262	0.521379712	1.539129294	0.999037361	4.266921	4.370538192	0.874283687	0.614779389	5.09484421	6.475375938	1.36677123	5.27054365	3.10625419	3.42747798	5.139626	4.722747204	5.94822537	3.31743644
EIF3C	0.42276552	0.878154473	0.976299557	1.15278037	0.802133855	1.58236912	0.531755519	1.303208092	0.787381693	1.296720161	0.98927831	1.216996637	0.69039418	1.05647043	0.780683808	0.998389829	0.57252394	1.328685	0.83652496	0.75801603	0.7827005	1.07561709	0.787196197	0.57971053	0.751759016	0.942096459	0.357730093	0.77302632	1.488106625	1.46039281	0.85798099	0.99488817	1.020981789	1.170051424	0.957280655	0.9615126	1.60033102	0.414205208	1.275387432	1.12427959	1.143848189	1.35150867	1.31469797	0.8260214	1.36579015	0.7398806	0.562880872	1.20187134	0.37531983
EIF3F	4.86789142	4.657312876	5.295195014	5.11114505	3.984434179	3.98967552	4.240909469	4.025698217	3.037268934	3.387517645	4.31962237	2.905521809	4.49453653	3.63241748	3.765605562	4.464763232	4.17434267	4.006595	4.0057171	3.620136582	2.849069	4.20092463	3.562461465	4.46360481	3.538117003	5.073084873	4.707970103	5.34228822	3.600531241	4.13164672	3.63358077	4.0941511	3.701228923	4.280177801	3.439331586	3.237521	3.663643601	3.357107401	3.375940497	3.98401727	3.429885067	3.92262062	4.26021525	4.71476259	2.9996409	4.280688	4.671765688	4.18904968	4.41473594
EIF3L	5.52429021	5.82587232	6.904166719	4.3862979	4.573831072	4.74586698	4.367253535	5.010482416	5.019525784	4.823539885	4.67626215	4.607336535	5.11204298	5.39450024	3.865329637	5.92805441	4.91988205	5.611615	4.48693555	4.862581696	4.393903	4.79992019	4.547396721	3.89889509	5.025293734	5.172242536	5.697292965	4.52241175	4.138797576	4.36673006	4.62767304	5.1287235	4.552937954	5.847901508	4.81706509	4.610556	5.533208195	4.62251832	4.00441104	3.66595255	5.368187588	5.41937644	5.03214531	4.61193269	5.01952578	5.75338	5.762508053	4.95664837	4.55787654
EIF4A1	0.75143361	0.845086769	0.579710529	1.46598716	1.290894943	1.21800603	0.868543674	1.860471643	1.612063862	1.808812252	1.40071136	1.467613285	1.86598982	1.31091914	0.722057332	1.749672502	1.51374996	1.677202	1.28037897	1.993201672	1.320292	1.29410471	2.085069463	0.64357222	1.99610093	1.452183849	2.112827919	1.07094122	1.102783583	0.94974432	1.18736449	2.21103809	2.124898751	1.587176331	1.501886399	1.565911	0.768056532	1.05510937	2.158842789	1.10741187	1.413483056	1.41701058	2.22034823	1.04857418	1.84337149	1.293591	0.613663498	1.70746921	1.09554164
EIF4EBP1	4.74586698	4.125426227	4.251309298	6.31917252	6.791730966	6.49719663	5.884808849	6.007816132	6.307805408	6.132228987	4.970494	5.598180085	6.93911445	5.58635345	5.847901508	5.197979358	5.19692693	6.896611	6.26448221	5.752016198	6.004504	6.35102477	6.413373647	6.32139643	6.715683425	6.128254211	5.035478763	6.37054721	5.899174435	6.19250126	6.7222433	6.54375282	5.931341963	6.124505576	6.343772842	5.516923	6.91526754	5.370489657	6.470139083	5.46628127	6.212307924	6.78859002	6.78859002	5.60353254	7.14753098	5.365141	5.156013692	5.90434218	6.50579776
ELF3	4.65074839	0.114559786	0.807561177	6.89661072	5.544170417	6.39026954	4.369958221	6.819608642	5.263412957	6.521590959	5.82285999	4.723399125	4.10406184	7.4025396	7.277725413	3.388867617	7.17488165	6.706434	6.07155485	5.780092074	6.410678	4.62569034	5.484462125	4.93295452	4.962429715	5.412448652	5.120759371	3.80034546	6.680961541	4.30592912	5.0694602	5.66585369	2.49948688	5.329410824	4.814256949	7.026741	3.582217121	1.651175628	2.526193126	5.55430971	6.229424014	4.30795948	3.72563049	4.58465151	6.81602132	7.72551	5.569657058	6.02599934	6.04514806
ELMO3	3.09571181	0.959412215	0.942935637	5.2685213	4.634269662	4.36942385	3.854436972	4.27550373	3.589228614	3.941894291	4.48337434	3.159617431	5.02197278	4.51361311	4.280177801	3.092804493	4.36338359	3.907026	4.04878755	3.943174675	4.820709	3.65948697	3.681614902	4.44220873	4.577411485	5.193968083	1.362550315	4.69787591	4.02881894	4.18228647	4.58827353	4.52901583	4.764220874	1.836072331	3.631728101	4.789839	3.885262707	1.087946784	4.191562201	4.31311191	4.821536303	1.80398282	4.82704557	3.94909346	4.02523265	4.57923	3.816173516	4.25834538	4.76551699
ELN	5.74757665	5.1732236	3.397131716	0.33571928	1.421320801	4.51057187	1.444290113	1.110949056	3.083917905	2.518716847	0.80232977	5.5733613	0.91004585	0.34467299	1.08939922	3.106254187	2.41567445	2.274619	3.1625371	1.699281502	1.08866	0.04910675	1.815300407	1.17755552	3.157341295	2.53827198	3.111576228	2.58737031	1.852387127	0.25128537	1.54131223	1.15763377	1.368656809	3.035347042	1.243670506	1.674317	3.107850863	1.887826521	0.097735493	0.54121969	0.726217843	0.45598584	2.53175563	0.8574108	1.87418092	1.53832	5.057647881	1.31495863	0.41458205
EMCN	3.36120083	5.163681169	4.819947224	0.58763135	0.438364262	0.32497449	1.012016515	0.337044183	0.537381214	0.887398227	0.92389183	0.773552749	0.21747499	0.5249171	0.499508881	0.975407498	1.28479499	0.836525	0.69773723	1.240329547	0.6945607	0.20319942	0.845303881	0.6504949	2.227467691	0.270892377	0.631190699	0.40662422	0.450993027	0.26347144	0.88709706	0.05412516	0.988559872	0.994454774	0.380289737	1.120615	1.0936515	0.645956834	0.099795081	0.23579465	0.394543963	0.09608546	0.23146169	0.49950888	0.6454349	0.9249433	2.3142339	0.75992033	0.35567984
EMILIN1	6.37054721	7.747982082	7.05233571	1.71491038	1.803982822	2.21480925	3.740124013	1.505220046	1.377853156	2.65522626	2.83612844	2.283717978	1.57644389	1.03099851	2.211038095	7.017920802	2.74132109	3.260722	4.14386892	3.640036544	3.180324	1.09855776	2.122056475	2.03666182	4.993319168	2.345545588	4.660570941	3.9260461	2.50152618	1.67967732	2.31219052	2.3417327	3.084860966	4.527862468	1.630198676	2.220348	3.131265542	4.709977738	2.149021696	1.20411234	1.556188015	3.17386288	2.21389106	3.90786092	3.33554233	3.367036	5.193968083	2.0126111	1.20116587
EMX2	4.04238714	5.565753752	6.508376561	0.22593155	3.511129642	0.18122781	0.58265694	0.094911319	0.179572797	0.512159685	0.50823112	0.243534776	0.40495278	0.0918854	0.175385054	5.292986716	0.53913792	0.3309656	0.6203596	0.953017356	0.1197118	0.06517374	0.288342289	0.27255273	0.098298096	0.496759818	6.093366516	0.82023121	0.393544417	0.05928754	0.10565389	0.31501998	0.277056125	4.659287463	0.15991607	0.6112167	1.237006212	2.983075527	0.041197072	0.10084197	0.030212096	2.92988205	0.05293227	0.21367787	0.25885369	3.180961	2.385040965	0.19200386	0.02486425
EMX2OS	3.26994567	4.709977738	4.741711314	0.07318953	2.2049385	0.09103388	0.254579711	0.050283634	0.123847083	0.223214585	0.20196862	0.149521176	0.07575824	0.04176079	0.132615436	4.340499569	0.41430563	0.2458938	0.31849213	0.461465447	0.05655548	0.02666408	0.128934671	0.09411678	0.107605432	0.177668014	3.36332995	0.34483233	0.177331217	0.06472828	0.044964	0.146066	0.170078639	3.153178821	0.105905827	0.2280457	0.926959058	1.386392676	0.045797877	0.03748874	0.024528805	1.8671186	0.02894977	0.11200503	0.22343776	2.722215	1.556973162	0.09523606	0.01228119
ENO1	7.21768052	7.690760237	6.771325887	9.40055912	7.697872514	9.08202212	8.629129127	9.124015469	9.650550808	9.429226008	8.19894174	10.34780243	9.12401547	8.94075617	8.885578547	8.465303066	9.42922601	7.882741	10.53520641	8.45213615	9.490574	9.61599847	9.168197758	8.79911075	9.020369947	9.342977579	8.783816905	8.37623405	9.490574249	9.72581597	9.21523561	9.80883652	9.145170436	9.315702683	9.342977579	8.673747	9.020369947	8.298025393	10.672651	9.51937744	9.000092684	9.93692786	10.28989304	8.43915087	9.10220729	9.102207	8.198941742	9.12401547	8.76633923
ENPP2	4.3389056	3.850770037	6.526865685	1.18097377	0.895798955	1.10976263	2.641725121	0.338467645	0.964901433	1.656031702	1.83959825	0.418312883	0.47945909	0.89479451	1.487846032	4.064742762	2.22601727	1.152314	1.1237733	2.545004362	0.945556	3.39746966	1.556454745	1.74055461	2.822501767	1.484264279	3.299704358	1.55645474	1.346360708	0.54932079	1.28762516	0.2899439	2.377377565	2.711980831	2.472979546	1.827231	1.780352858	4.041015906	1.551699109	0.23556619	0.877561695	2.97857186	0.85546179	1.40613778	1.32500557	1.830362	3.293925938	1.99552986	0.19628264
EPB41L4A-AS1	4.49738644	2.810098014	5.254990545	2.69320347	1.778082159	1.33906452	2.786306299	2.081717253	1.991154287	2.316521281	2.46986761	1.824354353	2.96681219	3.15862428	1.397006563	2.616162809	1.9027716	1.736246	3.26948052	1.872554616	1.843637	1.83176357	2.210706805	2.649098	2.718333895	3.116680054	3.708303444	4.0165124	1.502733593	1.38474236	2.12738718	1.62622628	2.347582584	2.993602383	3.151197629	1.625138	2.05029077	0.954930474	2.060746642	1.45080515	2.613590811	2.73781027	2.44695551	3.4411645	2.01642422	2.352422	3.604626695	2.78686092	3.10526471
EPCAM	6.00950236	0.147456837	1.994955396	5.7669152	8.179674877	2.7095981	4.866362288	5.956721725	5.818307975	4.797738996	6.8814917	6.805729597	2.25507984	4.72588878	9.342977579	6.78859002	3.62395852	7.669412	4.97872561	3.123434847	5.32514	4.08445993	3.071400187	3.58886704	5.686842648	5.085366178	6.529769638	4.32968378	5.545481126	4.79421226	4.23943349	5.27460578	5.320791736	8.867949059	6.604487425	6.607863	5.731498395	5.25201349	5.277528829	6.85230204	4.887129487	8.27478909	3.47955196	3.26734025	5.83043	7.900154	5.588944696	5.10206608	5.58635345
EPDR1	4.48161932	4.952045742	4.889301388	0.60296302	0.926959058	0.70255423	1.478525548	0.266820484	0.528026872	1.000659735	0.93510961	0.881038148	0.29398787	0.37205977	0.202253956	5.059425645	1.18736449	1.465987	2.02901676	1.46341075	1.483433	0.34311079	1.033523532	1.21774759	2.180688274	0.754181797	4.075255388	0.78240793	0.962808988	0.41448869	0.70141512	0.61609858	1.544703309	0.408008229	0.231046054	1.539407	1.439369386	2.7028635	1.015505755	2.47555309	0.328702773	1.44047505	0.79584925	1.30834369	1.09411907	3.125016	3.650733912	0.59186987	0.07112391
EPHA2	4.56083342	3.297377553	3.643906617	4.93372762	1.59533185	5.81983142	3.752136385	6.643889998	4.773379291	6.592854803	5.69886739	5.108334913	5.11559904	5.70017003	2.855465166	3.482063194	6.71568342	3.718156	5.91772181	6.819608642	5.917722	5.424996	7.926213574	2.57574819	5.693009	5.315813374	3.268322339	3.68618868	6.054723157	6.3977596	5.69729297	6.68096154	4.778374649	4.877783896	5.016231076	5.809328	4.184670682	4.604790792	6.091323123	6.20549614	5.843297078	4.25083545	6.22050157	5.07565091	6.20345674	4.062877	4.358971479	5.98980653	4.52124216
EPHX3	1.27163694	0.316834997	0.587303497	7.14276419	3.64429773	5.00388826	3.684263966	5.635623357	4.235388416	5.568354909	0.59460517	3.467121066	5.66320447	4.92059887	2.76108957	0.671070037	5.25603355	2.681025	3.68011813	5.286700601	4.956648	1.04835173	6.572417604	6.12638923	5.189107701	4.787022029	0.677090058	0.30176051	4.672366672	3.28163056	6.91890127	4.81565915	0.247588013	0.655760213	5.886381229	3.127548	5.530462498	1.145074667	0.141690405	0.04734659	6.19250126	0.24636308	5.14133737	0.87091688	6.15891089	4.568281	3.924786409	4.57502449	5.89917443
EPN3	1.18289826	0.102233407	0.115714751	3.14055771	3.895928894	4.24831267	2.405576639	4.084876173	2.950802516	3.105928636	1.3205289	4.183730366	3.74575183	4.01521081	4.846834734	1.837817411	3.8350509	4.108262	3.19195393	3.465331396	3.187513	3.41091821	3.585185846	2.55780668	3.274161242	2.475553093	2.570835807	3.11668005	3.375940497	3.54071249	3.587027	3.9848912	1.296460171	2.393927234	2.691184405	3.640757	3.442910033	0.185147812	2.810098014	3.79452856	3.85693691	2.83525208	3.46747341	1.47553351	3.82190826	3.004593	3.31979617	3.20840915	4.54986998
EPS8	4.08127626	5.792197902	4.407063785	1.33713297	2.451251349	0.581442	1.878698669	0.883063348	3.429238092	2.212141557	3.43132931	3.358514656	0.63352793	0.42658943	4.414211333	3.782165624	1.46367582	2.458166	2.23804547	1.906217666	2.344671	0.97217119	1.545283036	0.77992924	2.234033663	2.095617415	3.074546694	2.04944773	2.859456447	1.02388605	0.84587846	1.42639758	1.590830204	3.843302751	1.795042003	2.357119	2.539419144	2.184884898	1.295680694	1.74571035	0.836524965	3.33210062	0.70865543	3.20341206	2.63276966	4.757293	3.956113494	1.62500599	1.59609547
ESAM	4.81349525	5.64489008	5.6518803	2.26067018	2.464620917	1.88007517	2.171818257	1.743160697	1.985890408	2.136210752	3.19466381	2.197142486	1.4812634	2.1455249	2.050885089	2.86140078	2.51613579	1.81475	2.70226483	2.875236057	2.699381	1.98383863	2.35424886	1.98039506	3.636921033	2.201507277	2.816783929	2.5821078	1.941560707	1.37785316	2.6293419	2.08771086	3.104964711	3.735365946	2.238045472	1.849127	2.144675248	2.961547679	2.3765031	1.6162913	1.470611875	2.76950223	2.38212215	2.52015093	2.71048424	2.800944	3.210391316	1.73856534	1.15135506
ESR1	4.41864152	4.309559019	6.013164219	0.34521233	4.594102436	2.41343526	0.880665463	1.246669785	0.206025851	2.219452253	1.57128033	0.327815848	0.71345411	0.44059859	3.17806179	6.625952839	0.55830724	0.708204	0.67038511	1.002364742	2.167559	0.14523604	2.893139416	0.50633521	0.233823866	1.001088697	3.851199253	0.52609348	0.380368897	0.52719641	2.47497109	1.53860859	0.38199088	0.078842738	0.190868103	2.137106	1.917705432	0.281962771	0.239599648	2.35015678	1.487590957	0.10009591	0.53507491	0.68455	0.33424488	2.126274	3.469949641	0.48974133	1.45381458
ESRP1	2.54559479	0.035109418	0.248992954	3.93740646	4.386906454	5.30218606	3.815785023	5.210059804	4.928348943	4.710609309	4.53391464	5.227062381	5.66713804	5.32624597	4.53391464	3.972928586	5.26747093	5.446811	4.61884159	4.913089662	5.342288	4.89923955	5.851101012	4.23089617	5.179701822	4.394439959	4.562065101	3.96675628	5.112931783	4.81274912	4.70731409	4.95514446	4.360609849	5.415886794	4.780650745	5.287812	5.503312621	1.046953974	3.861119094	4.9115771	5.235827373	4.18521714	5.2301009	4.44447112	4.94408413	4.204898	5.049886382	4.43029739	5.96677969
ESRP2	1.5491278	0.039546218	0.14919818	3.76560556	2.984057328	4.81777425	2.486221083	4.508319945	3.274161242	3.182531033	3.93052095	4.31913346	4.25177353	3.59443745	3.987116285	2.316521281	4.14255921	4.666942	3.19757591	3.910780429	4.475826	3.63884772	4.454290914	3.09251262	3.63546022	4.00215123	3.04465892	3.18547875	4.136930788	2.99231875	4.14854756	4.34533731	3.416585483	3.926503352	2.83612844	3.711459	2.669810523	1.325522443	3.256748288	4.00659473	4.383466946	4.05511697	4.4103195	3.0212476	4.18904968	2.760227	3.099563184	3.15671156	3.88995417
ETV7	2.01145934	0.499712333	1.113408486	2.18458403	2.663968267	5.18160228	4.774703374	1.373093233	3.489193221	4.829906055	2.66688902	3.099563184	3.85487884	4.6789532	3.435806443	0.588878552	3.00738413	2.656086	3.4727159	3.486275136	2.175011	4.84319024	3.55330528	5.00139936	0.937251306	3.447158785	0.565592153	4.48516572	3.82800209	2.78534478	5.30122921	3.98668192	4.194431785	0.894404459	3.880336872	4.358971	1.675807196	2.308229647	1.949707052	3.10341452	2.262938499	0.85221974	3.21039132	1.45902698	1.97151382	3.317815	3.653710764	4.18373037	2.41624261
EVPL	1.67376544	0.840499453	1.003672198	4.43933381	2.264375888	4.51473597	2.599933869	6.370547212	4.919882052	4.357375822	3.66973092	4.498547318	6.68713108	4.60157678	2.747511405	2.320030304	5.70148375	6.093367	4.07079544	5.727224392	5.0278	3.85119925	6.152605028	3.84579955	4.906759209	4.104061837	2.156187278	4.71878362	5.516922661	4.37381413	4.99005401	6.49476554	3.713851045	3.778550716	4.471742288	5.247066	5.285706153	0.238982578	3.326044375	5.00388826	5.733009188	3.35819237	5.50331262	2.61446123	5.42832255	3.083319	4.312089432	3.81125164	4.78702203
EXO1	0.25971503	0.049642865	0.106258633	2.3967557	3.135364423	2.41198243	2.599368076	2.800616657	3.83670545	3.030974035	2.31854528	3.117365839	3.27647979	2.83461179	1.966703208	2.428966109	3.03160752	3.631347	2.46787451	2.652575112	3.532905	2.73809586	2.565897696	3.24770532	2.060164022	2.507358205	2.907344028	2.30679167	2.484744845	2.57607096	2.75748975	2.43869763	3.221541268	2.563057176	2.682188621	2.535015	3.078692158	1.888432715	3.136030106	2.97016807	2.604579469	2.62239734	2.91901579	1.59306677	3.18547875	2.593205	1.861000433	2.53882446	3.19790902
EZH1	3.45991339	3.895928894	4.753238647	2.3950639	2.300193746	2.82633313	2.551963318	2.073942869	2.580944109	2.257460332	2.63967789	2.817073939	2.43131982	2.22974959	2.911707332	2.347282616	2.38073492	2.751772	2.19943648	2.249433973	3.310801	2.04972585	2.032464124	2.69849288	1.753357081	2.06789199	2.985303224	2.13218455	2.313652727	1.90735344	2.73227231	1.92337925	2.396755695	2.442604978	2.884900099	2.449826	2.473259973	2.586768917	2.224065824	2.3556878	2.929284449	1.62202739	2.5850564	2.34146531	2.65580409	3.31948	2.965567105	2.46376387	2.68131027
EZH2	0.77122464	0.637783315	0.634697243	3.35642596	3.621298483	5.05512883	4.243832556	3.985322369	6.194584423	4.210936303	3.12943709	5.084564667	4.86486954	4.34701314	3.957856523	2.75968091	3.97208467	4.522412	4.03792795	3.738905994	2.793129	3.24907918	3.809559369	3.30815036	4.319622369	3.581067607	3.859010271	3.24305744	4.041916992	2.52415315	4.18228647	3.49133308	4.246841646	3.993300703	4.530220374	3.515786	4.194970803	3.067521042	3.24841759	2.77009075	4.145247706	3.70273619	4.1244351	2.30278649	3.58736828	3.972085	3.834190643	3.32639956	4.21896535
EZR	6.87405731	5.207041625	5.21695387	7.45451407	6.179612988	8.12955533	6.439146659	8.168198668	7.161137197	7.436656804	7.2881191	7.89127582	7.0649933	8.35354882	8.491210965	6.500042992	7.8181474	9.615998	7.11649909	6.741782711	7.595943	7.69076024	7.483398534	6.44940032	7.763141718	6.748125028	5.822859989	6.53251857	7.683655194	8.58547469	7.59594256	7.24184453	6.889064788	6.587077922	7.900154161	7.346414	8.100846218	6.973797449	6.307805408	7.17041586	6.893081072	6.69017328	6.54946453	6.67461815	7.65558247	7.112338	5.951680906	7.98822397	6.75121451
F10	4.86712974	3.653710764	4.108262087	0.2819938	0.109278456	0.07747614	0.574401051	0.172515487	0.30510613	0.296427703	0.39774557	0.117665798	0.3318482	0.02995206	0.177630386	2.913588322	0.44007604	0.9294593	0.1326995	0.486083314	0.2183361	0	0.303355287	0.35073446	0.388532429	0.729978168	0.857794505	0.45847626	0.210590318	0.1171939	0.40220479	0.08523393	0.111906612	0.674661311	0.61744642	0.5830375	0.779597271	0.134294906	0.098887651	0.26633576	0.113625861	1.08748472	0.1733979	0.24337882	0.2783692	0.3244726	1.244932724	0.38364168	0.162105
F11R	4.39602624	2.159383688	2.849382572	5.5267062	5.119884227	6.34618086	5.563049232	5.958331793	6.805729597	5.993587466	5.02197278	6.006151583	5.83516182	5.34228822	5.126024121	4.469997039	6.76107286	5.91606	5.61819051	6.253328335	7.62177	5.45591645	6.808940215	5.79656315	5.958331793	5.904342184	5.45142582	5.49396694	6.439146659	5.7640865	6.02412507	6.39263337	5.393307934	4.639898038	6.703382416	6.65584	6.649811555	2.226017272	5.193968083	6.61692291	6.838109496	4.3291479	5.27355102	5.3725521	6.47537594	5.981058	6.173250213	6.41609598	6.39026954
F2RL1	2.08280721	0.133941785	0.277123126	3.71771746	4.225023364	2.02130912	0.574004826	3.340361433	4.819232402	2.052616666	4.46824145	4.669036392	3.70002483	4.04466036	5.628822186	2.582983866	4.53884377	4.799212	4.22699353	4.00215123	1.837553	4.29876249	3.288665536	4.17388356	4.745170803	3.27515778	1.514324715	1.49552993	3.830522146	4.6449493	3.6327881	4.65861676	3.496254478	2.490574054	3.295675943	2.63575	2.455270688	0.781805598	0.268215302	3.6762803	4.447906321	2.20811206	1.98650895	4.67830255	4.24136739	5.404579	2.509669979	4.24934541	4.18127656
FAAP20	3.06054355	2.505315312	2.489386349	3.26004188	1.688291401	1.84220045	2.719836563	1.650303314	1.815875153	1.86856282	2.03102382	2.052616666	2.59736215	1.7189664	1.686002933	2.471275578	2.07508047	1.996948	2.58388239	1.415368898	1.468414	1.72205322	2.116584418	2.68828931	2.00741497	2.368024115	2.923716923	2.81825457	2.041278426	2.29960822	2.39335323	2.26611448	2.129644098	2.401029849	2.769788937	1.711498	2.213318939	2.326288885	3.331085944	2.092228	2.418598696	2.45876961	2.38415038	2.22572244	2.18518061	1.586379	1.760432797	1.6853998	2.54500436
FABP5	3.64429773	1.839598246	2.866872474	6.7222433	0.73233803	6.29412685	3.178389074	7.267390169	5.3856501	7.73331292	3.00240894	9.082022121	8.34143572	3.5529252	2.739000071	2.317370661	5.70431583	5.258074	9.16819776	8.330628045	9.687155	2.99751839	9.000092684	7.51985348	9.490574249	8.531428011	4.902183755	2.12317034	8.885578547	5.86379909	9.06066139	9.08202212	4.145247706	4.391256795	7.308796538	5.899174	9.10220729	2.555098782	4.322853705	7.82610981	9.10220729	5.93650434	6.56948394	4.42537486	7.86652879	1.758729	9.082022121	5.03299892	10.40491995
FAM107A	5.2867006	3.609893153	4.907542068	0.15568849	0.380185349	0.75957198	1.02345469	0.167903631	0.164189365	0.514561841	0.83856764	0.117970134	0.08168772	0.16905167	0.223884002	0.365995122	0.63948952	0.8717183	0.500829	0.760257647	0.1029264	0.20080492	0.312449282	0.216049	0.916961274	0.302432601	0.73523966	0.21200414	0.413103785	0.03019212	0.27017023	0.12336237	0.370358857	0.27493275	0.291902977	1.256679	0.686332146	2.876119294	0.34368203	0.08096001	0.176928765	0.40202673	0.26283373	0.1013105	0.89255173	4.06335	1.802774568	0.69070161	0.04028358
FAM110A	2.27461872	1.434018783	1.366046374	4.6087361	3.917581899	4.10826209	4.237945065	4.213429059	3.110929072	3.603863326	3.31913497	4.693871786	4.65203796	2.95298607	3.096672251	2.415957876	4.23234906	5.454818	4.96081957	3.963537043	4.819232	4.01427998	3.89249339	4.54859226	3.604626695	4.733166031	2.524451677	4.47822547	4.244291363	4.20442276	4.82990605	4.9275719	2.845125331	3.838345346	3.457850436	4.3405	4.109791178	2.243476764	4.153458384	4.56083342	4.246841646	3.46247294	4.14430317	4.48813174	4.42970378	2.871348	4.366197402	4.02929864	5.39897554
FAM110C	2.20004924	1.315508427	2.109941258	2.7266652	2.9215542	4.17786777	1.677201692	3.237857408	2.414000905	4.789839035	2.72253263	3.3369194	4.47465025	3.02780141	4.948952416	2.103092616	4.69522453	2.020509	4.45719515	3.622045197	3.371155	3.00675042	3.994195839	3.42509441	3.519024792	3.821908263	6.071554851	2.73169669	4.31913346	3.61216377	3.74536085	3.77328008	1.218280217	0.178592305	3.699638298	4.792726	4.001251574	1.732826408	1.724350102	3.63845002	4.850566778	0.39130129	3.05770436	3.68048964	3.60699002	3.040136	4.293635851	4.20337309	4.51173653
FAM111B	0.44036303	0.162635439	0.064289882	2.59820133	3.894636654	4.48337434	3.32331645	3.703978998	3.685444535	3.354690354	3.03377968	4.068425137	3.81000203	3.47778968	3.836279556	2.677796865	4.16551538	3.61292	3.75842977	4.30137668	3.583718	3.32834254	4.109791178	3.43762243	3.50752744	2.615317268	1.999790787	2.55450248	5.10296806	3.84372201	3.8007488	4.48871634	3.022519863	3.080825188	4.266920567	3.175787	3.206092532	2.031596145	2.522452592	3.1288392	3.669319326	2.94631714	3.86817246	1.67125856	3.28431017	4.896909	2.856668801	3.1845038	3.11701559
FAM219B	1.14291717	2.089722906	2.131011871	1.12622336	1.600084336	1.64867227	1.066111553	2.147570413	1.997242191	1.299840689	1.22256783	1.598990763	1.88843272	1.32325291	1.895342971	1.907353438	1.62114099	1.985301	1.20939746	1.587994306	1.729464	1.71267192	1.52079142	1.13431605	1.470889332	1.292007604	1.363366763	0.57983273	1.569541773	1.22056601	1.36443777	2.04587547	1.081911403	2.125180929	1.99406561	1.589175	1.509841941	1.344046441	1.392217562	1.45137556	2.27149017	1.82181988	2.03074547	1.50794962	1.88782652	1.264198	1.354691839	1.31980755	1.73966658
FAM241B	2.62271075	1.538320155	2.598201327	3.35193614	3.689767313	3.70793816	3.266688687	2.695830736	3.870220113	3.51578633	3.14088478	3.813293711	2.33291066	3.28564677	2.476379279	2.532354107	2.40159594	3.166022	3.37730207	2.612720505	3.560996	2.97322384	2.548780615	3.3303801	2.36424018	3.224232365	4.089056366	3.71065525	3.787814983	3.65713039	3.62765046	3.19952551	2.321996288	2.745080432	3.885705297	2.864415	3.377984092	3.546605503	2.578119179	3.51868093	3.823927042	3.6476732	2.49084665	3.2156034	3.68659491	3.283616	3.699638298	3.86364775	4.07897529
FAM83A	0.37800623	0.094138587	0.066617515	3.81329371	0.051901598	6.19675746	3.634336747	3.464603497	0.771224643	5.008008246	5.22410679	1.048351732	4.48927159	5.04988638	3.491333076	0.106298302	5.3032297	0.9555557	2.35626767	7.085594786	6.177409	5.56835491	6.000932498	3.33897789	5.678378037	4.843190236	0.08737866	3.75291583	4.069321431	5.97218907	3.67279446	6.2713089	5.865311381	0.223527269	5.840160211	1.507693	2.421821963	0.201100439	5.822859989	5.09837744	5.507235585	0.16658342	4.42814546	3.67279446	5.06024645	0.4825053	5.075650915	3.63397754	6.14219707
FAM83D	0.40645121	0.635250257	0.202879378	3.33383391	4.1934745	4.82070865	3.43546659	4.504311749	4.97457376	4.918348034	2.82339109	4.964050631	5.00881164	4.2473389	2.940133777	3.641519489	4.95284336	5.087968	5.23495067	4.649517788	4.621894	4.72927037	4.113966151	4.09553164	4.481101492	4.861874405	3.904815482	1.98068453	4.617590202	4.6992316	4.42537486	4.65799153	4.735923519	4.20885975	4.508319945	4.116318	5.559319071	3.962635221	3.190094134	5.34111201	4.634269662	4.13358332	5.10022885	3.57110425	5.31884919	3.272834	3.807536279	4.22595884	4.47759128
FAM83H	2.50240745	0.194665559	0.263107837	5.00223596	3.679775229	5.46161211	3.64429773	5.712832064	5.201939083	4.565852885	5.88480885	5.006324227	6.52159096	4.9084206	4.206396686	3.898895086	5.319758	4.691824	4.71687608	5.402271608	5.136919	5.79060493	6.144270384	4.44164119	5.421452207	5.112042976	3.2238864	4.42646789	5.217981096	5.44738233	5.37585221	6.58707792	4.846834734	3.833796193	6.162831418	5.270544	5.702893285	1.644562123	5.607596303	5.60095778	6.583973693	4.37752645	6.3977596	4.63488135	6.92344475	5.091403	4.003519258	4.73386995	6.31449025
FANCI	1.08794678	0.887635703	0.805034594	3.33966294	3.694682701	4.06244862	3.727876155	3.373185731	4.663190366	4.03243279	3.19195393	4.357913658	3.6327881	3.8532885	3.792139204	3.43546659	4.05111184	4.496868	3.52151144	3.787424466	3.942739	4.66567463	3.124384193	3.6996383	3.394052035	3.49383068	2.861085444	2.79761685	3.788576118	3.19039629	3.73455288	4.23744968	3.68581234	3.764407803	3.335214974	4.164573	3.575923359	2.565645266	4.295153087	3.78094908	3.662107681	3.40228816	3.97208467	3.11701559	3.49202875	3.747399	3.399171272	4.29152712	3.03097404
FAT2	0.32157875	0.05244979	0.036238027	3.25008942	2.556302105	3.91203085	3.78494696	4.493945081	3.919207575	4.993319168	0.06572429	4.223763355	4.84097332	2.81557648	0.107327716	1.331848308	4.77543024	0.1567079	3.51758349	4.590224602	5.242802	4.10683918	5.248106965	3.46212776	3.840414121	4.183730366	0.070943238	0.0205104	4.972108814	3.35193614	4.53818121	5.12075937	1.141956332	0.139326634	2.711980831	3.176405	4.178397369	0.191141962	0.07973723	4.50542706	4.998166411	0.10640998	5.09837744	2.69264347	3.88329731	0.3055518	3.570300113	4.53335874	4.47582649
FAXDC2	2.90859644	4.478225473	4.443903368	0.34311079	0.907615055	0.30936808	0.786818362	0.216535359	0.945090217	0.688206922	0.43869369	1.695873346	1.01314208	1.07682465	2.044159219	1.791270745	1.48454974	0.9045534	0.82621496	0.817776831	0.4953882	0.78466773	0.58132576	1.54054686	0.600612705	0.695779541	1.86535682	2.59530012	1.147992966	0.1248768	0.84010382	0.62832051	1.840149136	0.587631349	0.166731044	0.5749146	1.337801464	1.216498271	0.383070368	0.97842312	0.911211005	0.23941159	0.52767557	0.54085738	0.57557782	2.03015	2.459348289	1.05760364	0.33377031
FBLN1	7.84922884	7.609475084	6.819608642	5.82126605	8.479153973	5.85624275	6.207709601	6.101083938	4.86865059	4.683643594	4.70924225	6.439146659	5.19692693	6.28063429	2.186324767	8.659289556	5.50723558	3.835461	6.66198531	4.994942304	6.355828	5.3146673	4.419193291	5.24280161	4.136930788	4.789839035	10.34780243	5.71136074	4.630336068	6.42667917	4.8723995	5.50842311	5.411374097	3.892927146	4.665674625	5.968649	5.340121278	4.928348943	2.728755023	4.80204057	4.065723098	2.65199867	4.46360481	4.21285432	5.10474507	7.116499	6.500042992	5.10474507	5.18067447
FBLN5	6.42104468	6.296429225	6.257767765	4.15490691	1.815300407	1.0936515	2.211038095	0.777477583	0.75853908	2.065104455	2.90522525	1.784411101	0.8998698	0.75611222	1.238556437	5.223135667	1.81587515	2.12404	2.454958	2.231944849	1.3453	2.90033893	2.181574023	1.86421571	2.57202372	1.62735409	4.315811659	3.22556677	1.366277672	0.99531441	1.42423236	0.98116628	2.917212421	1.956725908	2.787788064	1.971805	2.785049263	3.536610439	0.968079324	1.27082879	1.554780728	0.54350641	0.96280899	1.71693099	2.07336413	2.332597	4.362289983	2.03868823	1.28455329
FBN1	3.31475854	4.809184837	2.473545726	0.3279856	0.257645884	0.69439675	1.211216497	0.393324131	1.443217862	2.280292313	1.35003863	1.248994345	0.65002704	0.50231247	0.452820995	4.093168368	1.50547683	1.629377	2.46728909	3.734170655	1.739952	1.72519922	1.015989782	0.62210073	3.418001751	0.864035036	2.097939626	2.37255481	1.341465859	0.60707975	1.37812204	0.96423544	2.681310271	2.457572911	0.409419943	0.5479541	1.83377867	2.667781855	3.186166609	0.5697718	0.710358462	1.41891418	1.21042856	2.15453192	1.79654759	1.035358	2.659565772	0.67709006	0.20880525
FBP1	4.45374969	1.181495058	1.146314808	3.50242733	5.080124355	4.70598473	3.444360724	6.541283388	1.253581089	3.616385462	5.19002427	1.948837984	1.85680681	3.06433965	5.678378037	2.914464326	2.89187859	3.381392	1.10860062	4.601576781	1.592246	4.8113984	3.586317253	4.53335874	5.042243052	1.643991379	1.5874562	5.70017003	1.830919332	2.32113267	3.15609188	1.50466611	2.328318614	2.555706606	3.616737933	2.543249	1.948251118	5.057647881	3.402977054	2.75439552	2.201803535	5.24395425	2.14843889	2.07908651	3.52737462	6.134355	1.580410796	3.27887377	1.3623089
FBXL7	3.39265998	4.695862961	4.312089432	0.26201547	0.241681132	0.45732253	0.580412772	0.427779316	0.287538428	0.645361122	0.89519119	0.517183968	0.26894007	0.30120572	0.263210016	2.963065065	0.73714347	0.755788	2.33741168	1.063987113	0.6798655	0.44007604	0.657548534	0.34888186	1.08964739	0.457623436	1.56677121	1.42666294	0.604996021	0.23242755	0.5183783	0.33806641	0.669414461	1.196722946	0.273081803	0.9654998	1.024958193	0.435665056	0.363970109	0.30748841	0.269340937	0.78164424	0.48116675	1.06353289	0.73852103	0.8401038	2.301074242	0.39641984	0.10788287
FCGR3A	2.72454093	1.880356009	1.089863021	3.53364298	0.992268253	5.55430971	5.291952853	2.47612065	1.253842624	3.981410663	4.92359259	1.504115387	3.73296513	4.83870319	0.868543674	2.139997782	4.58465151	2.845701	2.92400902	4.245326553	4.174861	6.31006709	5.889504089	5.08096996	5.081898647	2.983736027	4.779976437	5.7786336	3.558864875	1.8948035	4.09458945	3.19298429	5.190024274	2.230584262	3.075227797	4.628996	3.644708744	6.421044679	5.529157198	3.7517334	3.631728101	4.67626215	3.32431819	4.48337434	2.28868534	3.126616	2.901861745	4.92834894	2.8566688
FEN1	2.8301411	2.420406499	2.261518869	5.03039683	6.754540234	5.47324389	5.329410824	5.521825382	5.145896572	5.02116695	4.81639546	5.873356582	5.59154528	5.02780038	5.415886794	5.316813912	5.30837492	5.529157	5.51339062	5.106607692	5.367149	5.75338027	4.561420427	5.66044611	5.169349962	5.217981096	5.39897554	4.92834894	5.588944696	4.9949423	5.62626578	5.63815754	5.258074252	5.701483747	5.698867386	5.065215	4.735923519	4.267462065	5.267470927	5.10296806	5.247065941	5.87673478	5.38141549	4.93757119	4.65992003	5.909317	5.615601291	5.23881967	4.99657906
FERMT1	1.01663989	0.49474275	1.341465859	3.32085458	0.013356785	2.96213982	2.565039429	3.868582728	3.760014862	2.869858846	3.35157659	2.80982332	4.01339089	4.6263469	0.607079751	1.654601125	4.02475949	1.523572	3.07046037	4.049716906	3.891637	3.17902104	4.23390208	3.36190245	4.276018484	4.654651637	0.290660868	1.2930937	4.019696488	6.12638923	3.23055514	4.20840903	2.518387959	3.219191957	1.913664673	3.917582	3.159954216	0.267737565	2.33520472	4.62070132	3.102120977	4.48337434	3.76726254	4.26905279	4.6883427	1.932452	3.541080348	3.23288046	4.4120025
FERMT2	4.3228537	5.91442586	4.672366672	2.34609095	1.445366932	0.33157456	0.818669737	1.998655074	1.613440943	1.564823357	1.53304986	2.228907115	0.38839857	0.99593652	1.213182441	2.983413507	0.93955825	4.600986	1.99115429	1.412675874	1.111457	2.03491832	0.897239742	0.42493973	2.329419662	0.452820995	2.632220795	2.69583074	0.78973442	1.23447882	0.68310771	1.21394601	3.635083461	2.794972961	0.639198745	0.615677	1.572156085	3.655659271	2.769502235	2.07937153	0.258901859	2.42867185	0.84874214	2.78658208	1.02985467	0.9224115	2.983413507	0.89418982	0.12763018
FEZ1	2.53854415	3.339662937	2.634562793	1.85934217	0.09595384	0.19664398	1.064448088	0.283682409	0.295408509	1.075387696	0.57662284	0.774415862	2.29539244	0.85433973	0.148227538	1.474735417	2.90123852	0.2593309	2.36054259	1.28661967	1.58353	3.40883829	0.255952182	0.86048919	0.782499653	0.918564168	0.715183626	0.58464743	0.5850537	4.21736752	0.70753844	2.90734403	0.870916883	1.08841321	0.569119484	0.6325518	0.559089085	1.279009646	0.073189527	1.23519641	0.921644232	0.40080047	1.9569974	4.55419538	0.43424871	0.418866	1.099741246	1.54411241	0.5190402
FGF7	3.75328288	3.640757017	4.815659149	0.02520964	0.017994468	0.28087718	0.864225798	0.025195592	0.311980345	1.077283385	0.58251561	0.448575591	0.03530086	0.09505381	0.003512729	0.179125036	0.91426673	0.799172	0.66036767	1.461750615	0.1562911	0	0.257645884	0.04959706	1.611161403	0.364524746	0.645956834	0.46962817	0.504193506	0.2322845	0.18214643	0.07042389	0.349629739	0.404091995	0.018616219	0.6458217	1.253842624	0.373545116	0.330686606	0.02603545	0.08316809	0.76319159	0.104311	0.49886872	0.60598221	0.4380824	2.8767087	0.67796946	0.03319527
FGFBP1	4.79699342	0.013660954	0.292275245	6.02783727	0	6.77825588	2.913588322	6.338900756	5.725759733	8.45213615	2.18406609	4.655354147	7.31933248	8.46530307	0.738164661	0.942935637	5.24607097	0.1448251	8.08094928	6.908169369	5.70017	7.07320382	7.900154161	6.50004299	8.119713297	6.674618149	0.123546	2.74719091	7.073203823	9.54974781	6.87779871	6.8814917	0.587239903	4.114420229	2.365128859	5.137807	3.117702288	0.155891931	0.06361507	5.72430324	6.549464532	3.400545	8.62912913	5.09140298	8.10084622	2.757354	3.372846183	7.72551042	6.2335062
FGFR1	4.26855856	4.593473776	4.745866981	0.83784705	3.348122626	0.63221867	1.449427154	0.622632349	4.570155719	1.529785074	0.9995647	1.754801311	0.70543479	0.37873873	0.851433647	3.77976911	1.08986302	5.01867	2.44204884	1.496105802	1.123529	2.46728909	0.868125974	0.63496285	1.697856051	1.168153689	4.428678103	2.62962412	1.679967872	0.64344167	0.91793873	1.10763408	2.149021696	4.355250155	0.668085052	1.492234	1.818151188	4.908420603	0.386259039	0.75578797	0.83125092	3.45991339	1.29516141	2.17125436	1.30424655	1.321094	2.536785169	1.30834369	0.17587218
FGFR3	1.7104026	1.677745062	0.882838869	4.75050695	1.187109995	6.23163471	5.103825345	4.921352253	5.785925419	4.23185999	1.68166321	5.45142582	5.5968372	5.46279332	1.438563502	2.047006728	6.38262553	5.664613	4.95664837	5.586353453	5.053432	2.64851186	6.526865685	4.82225365	3.950820012	6.285120631	0.575047945	0.63983371	4.812088403	4.45719515	5.1487008	3.69505027	1.296720161	1.475818971	5.939892842	3.898895	4.368869842	3.406783182	0.293987867	6.04514806	5.955024506	1.01507423	8.41542294	2.03463761	8.83325657	3.608416	4.730532772	4.6443577	5.03039683
FHL1	6.63180137	7.402539604	6.768021612	0.90660381	0.233470144	0.36052307	1.576739226	0.464544024	2.399915433	1.966995322	0.80123474	1.409398212	1.29255293	0.30930533	0.452118409	2.587678219	1.37945641	1.156195	2.42783739	1.5432579	1.164258	3.77250051	1.020981789	1.17465133	2.935605075	0.581737914	0.999773181	2.80869734	1.051825567	5.08715617	1.0474081	3.09122592	2.114288418	1.774644811	1.022745907	1.173632	2.629057708	2.841133233	2.427270027	0.51009039	0.382218644	0.7911621	1.60008434	2.24029308	1.63415174	2.058707	4.871690858	1.27929646	0.06234608
FIBIN	4.6263469	3.88655001	2.218899595	0.47537553	0.134870666	0.16725481	0.429264811	0.167635325	0.751759016	1.310012178	0.25687856	4.037475733	1.52837513	0.20969865	0.208761714	0.056688968	1.88238201	0.7799292	4.23489126	0.855853455	0.5988451	1.10835063	0.354884114	0.27482104	1.805383244	0.537756621	1.2670148	1.14846321	1.292552928	0.23655543	1.07816225	0.3425278	0.471646231	0.32892741	0.074549837	0.197443	1.896461486	2.90797846	0.161853527	0.34428943	0.944660879	0.18698703	2.3804622	2.04215187	1.41863937	0.7125677	3.267011599	3.58333161	0.2907485
FLCN	2.0690242	2.417992324	2.51587378	1.94266265	2.141459728	1.73909921	1.563123416	1.533049864	2.374248343	1.936484853	1.71953197	1.955842986	1.90334039	1.47581897	1.674052867	1.875654752	1.73118378	1.82979	2.35098571	1.784706612	1.688572	2.02358756	2.138264674	1.61902394	1.969537785	2.043593712	2.26265133	1.76841728	1.491723815	1.81216941	1.90305461	2.15796884	2.049447733	2.176188578	2.102471909	2.412835	1.82666859	2.162312688	1.573864716	1.41509418	1.782334184	2.23461667	2.55450248	1.72891021	2.14580531	2.195917	1.391429963	1.7866955	1.8281107
FLNA	7.69787251	10.40491995	8.465303066	6.56667892	5.034643893	7.47206721	5.934800377	5.902516397	6.101083938	7.121099665	5.3499031	6.124505576	6.76473224	6.91526754	4.699955162	8.052045639	6.94654437	6.834673	7.17488165	6.104782208	6.085455	8.68950806	5.616854044	6.33168997	5.73446354	6.075549901	4.390718983	6.00615158	6.214368721	7.29336604	6.41609598	7.96239576	8.110442435	4.806978102	5.951680906	7.683655	7.717799636	7.582306157	7.35211242	8.65928956	7.298589241	4.50431175	7.477735	7.90015416	6.85230204	5.702893	7.05233571	7.56989907	4.36566041
FMOD	6.46237646	6.985136205	5.721417	3.12788155	2.773952344	1.43319659	3.265716485	1.035145718	1.783233383	2.671890766	2.04560997	2.354836367	1.95531621	1.21069409	1.602287789	5.541739833	2.55333432	2.428672	3.85775428	3.584431963	2.5268	1.06725874	2.050010308	1.55560439	3.412333112	2.99478934	2.612988604	3.23818278	2.242872562	1.87538321	3.6491952	2.12317034	1.422889765	4.813495246	1.43993473	3.111576	3.083917905	3.172269256	1.504788275	2.38073492	2.20380338	4.61822835	1.68392881	3.69657778	2.48295957	3.511481	4.659287463	1.99724219	0.32510168
FNDC10	1.13022855	1.671258558	0.218421519	3.19632804	3.494185761	3.61710368	3.257115607	2.660183996	1.953509038	3.548912483	3.40645902	3.802341667	3.68279569	3.98052009	2.575176044	2.732002367	2.94807894	1.541581	3.37866345	2.82758545	1.961255	2.34352213	3.427824344	3.80875549	4.609964903	1.436200116	3.631728101	3.50504225	3.34137763	2.93560508	4.21586191	3.42476399	2.96616736	1.081683518	3.734552876	3.478489	4.021547358	3.484102289	5.123298127	2.94478762	5.086278245	1.6063731	2.94837988	1.75730881	4.56707882	2.946924	2.532063596	2.34495635	4.28225782
FOSL1	4.43307004	1.248465958	0.788830349	5.68265418	0.391817991	4.3110574	2.736907734	4.981879454	3.355356274	5.981058178	2.62210031	4.252787042	4.264261	5.7786336	0.528284559	1.144087242	2.94478762	2.635121	5.29298672	3.77452339	3.652617	2.6493807	5.595488025	1.79819031	4.807758657	4.901512195	1.035849756	1.81025622	5.017881275	6.19888336	3.52774531	4.02973517	1.861866854	2.540016988	4.010219748	4.615063	2.929565681	0.738521029	3.807958942	3.48236583	3.573333514	2.70819603	3.66249774	5.95502451	4.76551699	1.491995	2.487396228	4.87018815	2.61736314
FOXA1	0.20507457	0.01399898	0	2.29074604	2.594680091	2.34467055	2.403560459	3.656039246	2.313652727	2.897012395	3.92086419	4.58894141	1.52464872	2.5169956	5.144959486	0.096954878	4.13406542	5.944841	3.50164527	2.785698056	2.733434	2.33431384	3.400876371	2.74873467	3.474896646	2.909524436	1.015734941	3.47067361	3.044349575	0.57930958	3.57961893	2.10247191	0.02685112	2.984649629	3.664809124	3.488829	3.241101098	0.022740685	2.447799855	2.85916351	3.431991825	3.60053124	2.81009801	0.35044075	3.08082519	2.09252	3.882028307	3.7189077	4.15001266
FOXE1	0.13943795	0.023019336	0.01522867	1.7243501	0.001877409	0.31468677	1.959789543	3.11254853	5.364097504	3.266041733	3.72282244	2.550533855	2.44145746	3.94566505	0.00339084	0.007954677	3.55813683	2.382987	2.56792157	5.132361196	4.621271	0.52791066	1.566493822	2.34352213	1.414559562	4.062448617	0.029372433	1.02454322	5.427210757	4.17888829	2.91418107	3.31312153	2.374828462	0.015010973	1.668321052	3.349535	2.335768506	0.877748197	2.185180615	2.3194207	2.948078941	0	4.27550373	1.40779497	3.58181607	2.081717	1.765774403	3.65171664	1.11414638
FOXM1	0.53685889	0.292970995	0.146016997	3.39713172	4.661912418	4.70403331	4.188103584	4.212405279	5.044769148	4.514223445	3.26369664	5.294035592	5.20912949	3.7071211	4.142954206	3.761211921	4.01969649	4.579797	4.05334246	4.343262967	4.093672	3.99558704	3.764811979	2.50966998	3.724021359	5.149631565	4.016085785	2.89514699	4.357913658	3.22658148	3.63845002	4.94001208	4.067550816	4.553593054	4.30137668	4.216905	4.877033353	3.912841619	4.718154636	5.23582737	4.179435475	4.55235425	4.98661739	3.38039331	4.47759128	2.848162	2.975352538	4.21542096	3.36332995
FOXQ1	2.42268279	0.068774366	0.478479253	3.33537865	1.382496378	1.93104359	3.392330282	4.929875105	4.011996992	4.652717649	7.74798208	2.944459974	2.11771637	3.66931933	3.65910118	1.211331307	3.92914521	4.934548	3.75564811	4.564610807	3.832565	0.95160512	5.054280912	3.38920488	4.062448617	7.013721354	3.519354247	4.04015993	4.896908846	2.6578074	4.53022037	5.49274448	4.122524013	6.693377895	3.900567626	4.418642	3.67008093	0.417528931	2.248325884	5.11899125	5.4986706	5.69445646	3.94101113	4.30186449	3.68506083	4.061972	5.105682127	1.95950234	5.81665361
FRAT2	3.00361851	2.441758242	2.175312305	4.63676678	3.99011124	3.67435281	4.096983914	5.081898647	3.761211921	4.286980354	4.32016852	3.998665442	3.24013952	3.78094908	4.500304384	3.005529515	4.01291297	3.918776	4.51115223	3.305097447	2.266114	2.60429271	2.825123715	4.30389603	3.742841042	4.668360121	3.896792008	3.96353704	4.268558557	2.90061796	4.08309408	3.42441215	3.11474712	3.920417426	3.713465411	3.692789	3.853665353	2.689444647	3.571104248	3.27747229	3.795348869	3.56207964	2.1908238	3.45785044	4.37806834	3.780949	3.870659337	4.40926089	4.44164119
FRY	1.89909374	2.173262671	1.932452342	0.25252674	0.10287647	0.22514539	0.304357161	0.430968982	0.886185497	0.422765525	0.67662403	0.410558634	0.19739905	0.09552575	0.867747494	0.709858365	0.30170683	1.102784	0.63934553	0.559307981	0.7189756	0.88679743	0.42237552	0.5052084	0.413103785	0.236415052	0.246261282	0.96468182	0.38509134	0.05408793	0.60826477	0.13808273	0.545844406	1.029854669	0.141523536	0.3320557	0.54262935	0.415120221	0.211082693	0.40968333	0.34089651	1.40481685	0.63175686	0.65772435	0.34333307	0.4493412	1.132176307	0.24261914	0.06987709
FTH1	8.04207089	7.88274138	7.628538051	7.4025396	7.834379566	8.47915397	7.368879871	7.277725413	6.981568858	6.700081146	6.73553954	7.391139064	6.92723476	6.81602132	8.68950806	7.635401937	7.13414525	8.940756	7.92621357	6.8309494	8.518483	7.8181474	6.82723022	7.22271957	7.589182089	7.763141718	8.198941742	7.27772541	7.324686705	9.21523561	6.59882959	7.85787101	7.05233571	7.198382623	7.04399813	7.531575	6.423707965	8.903525238	7.442458624	7.90834227	6.931212004	7.06056781	7.00565753	8.79911075	8.36605541	8.50542	7.953279461	7.54420722	6.16692955
FUNDC2	3.83091628	3.479551964	3.815785023	2.4209999	3.490645843	2.43074667	3.291993723	2.320282336	2.501822686	2.913588322	2.7442187	2.504750643	2.05901831	2.49863326	2.310180596	2.614745137	2.26237434	1.718966	3.61710368	2.034918324	2.100251	3.14120683	2.129369664	3.37866345	2.264106111	2.715014762	2.754395516	4.09458945	2.20323356	2.44576466	3.3000437	3.703979	2.741041327	2.415427483	3.061481473	2.332033	3.495913097	2.214493211	3.77088866	3.62990027	1.937575566	2.71350749	2.40557664	3.52450704	2.02274703	2.916289	3.418759501	2.92000549	3.56168762
FXYD3	5.40335896	0.617309137	0.997297932	7.56340923	7.621769866	8.70468036	8.179674877	7.755249645	5.434076727	7.35211242	7.86652879	7.069129405	7.33519157	7.73331292	7.944340965	2.14320267	7.25713946	6.538386	7.36301124	5.939892842	7.697873	5.44103236	7.208278461	7.34641404	8.426982476	6.680961541	0.651965041	7.51985348	7.648410796	6.70941818	8.86794906	6.9696005	2.932279024	4.373814133	6.067740562	7.50099	6.587077922	0.353376869	7.655582465	7.94434097	7.193522531	5.94161018	8.38860951	7.38009534	9.34297758	7.609475	7.267390169	7.34641404	8.68950806
FXYD6	4.40320459	5.760851168	6.426679166	0.43228181	0.869956278	0.67644618	1.627053334	0.363706005	3.322962335	1.202125059	0.80267872	1.752006305	1.42235284	1.18587962	0.558443303	2.639364003	0.79934311	1.574706	1.68422813	0.830498235	0.3736268	0.23690008	1.045856495	0.60098246	1.034901055	1.141956332	2.974753382	1.43373418	2.063933322	0.66453283	0.4182166	0.84278527	0.683433068	0.777115382	0.69295433	2.166941	1.878409465	3.340016772	0.522600763	0.84990793	0.354956576	1.07167801	1.51037052	0.93240944	0.80888603	0.5654551	2.987398601	0.7794258	0.06020942
FYN	3.48852069	4.655354147	4.282257816	1.51151105	0.801783156	2.6098193	4.446149648	0.9271575	2.648511855	2.048355024	2.86531863	1.478819897	1.14433476	0.98035364	0.794633183	3.072362078	1.58637875	2.286893	1.68799144	2.064532992	1.216011	3.24874251	1.749672502	2.03326788	1.783838212	2.298752193	1.584100813	3.54697149	1.343797805	1.56090462	1.7104026	1.1345662	2.96337585	4.149015459	2.541467463	2.47929	1.810856386	3.703582462	5.258074252	3.34137763	1.029646183	4.27006268	1.57985039	3.55253072	1.65203716	1.271099	1.844755132	2.6086411	0.55971736
FZD6	2.62760823	2.802124813	3.619762027	3.56207964	3.762398853	4.23693709	3.437259678	3.367676681	5.851101012	4.424234493	3.03697066	4.853492042	4.3361359	4.17434267	2.012910889	3.981410663	4.45320647	4.769342	4.1456771	4.748620468	4.785623	4.34586473	4.68160894	4.13358332	5.75938937	4.573831072	3.635083461	1.47421861	5.033839138	5.64748691	3.39097001	5.05764788	3.80315533	3.244337059	4.524809	5.005531	5.577281618	3.241761545	4.040572837	4.82225365	5.587555845	3.38620788	4.46768909	4.65203796	7.18867538	3.2372	5.436444362	4.57440943	5.64222404
G0S2	4.9092294	3.441862414	1.950849956	6.14643826	7.407797985	3.70511385	2.58708304	3.126616321	2.545004362	3.824733501	4.6067193	1.855639063	2.20607369	4.85269045	3.143138311	1.5756014	3.42848726	1.943546	3.60351866	3.664809124	6.622862	4.41691769	4.804917278	3.02472638	7.026741059	3.470973678	3.31979617	4.35469427	2.328879609	8.97949779	3.04369046	6.27815886	3.970716048	3.689767313	2.017244306	3.416213	1.880075173	3.466761785	6.805729597	2.32568386	1.456800682	2.29444569	3.24841759	6.74497431	2.46405582	4.211404	2.041278426	3.30239326	2.16755936
GABARAP	5.61025343	5.235827373	6.056636241	4.59844233	5.06103934	3.8108446	5.018669615	4.857976672	4.374889716	4.27808341	4.92059887	4.687040016	3.75602312	3.52525138	4.663789364	5.228052848	4.83271369	4.917535	4.7992125	4.634881349	3.687006	3.95345392	4.575689197	4.53517203	4.621894387	4.478225473	5.191950753	4.92510123	3.682396516	3.88785349	4.74586698	4.43529135	4.355250155	4.8723995	4.717485332	4.456627	4.478225473	4.905947271	4.883298045	3.95438461	3.562461465	5.26012921	3.7921392	4.17985334	4.05746038	4.977915	4.841726958	4.71476259	4.69719167
GABBR1	2.33520472	3.652616665	3.191953927	1.41403003	0.981166284	1.25358109	1.123285133	2.778737852	2.494612494	1.825529512	0.5095112	1.579582343	2.61886259	1.83959825	0.610332382	2.63879221	1.1009512	2.418599	1.55142366	1.562560182	2.904648	1.44754341	0.50148925	2.03384746	1.509299773	1.309382022	0.465533675	1.38314278	1.765774403	1.77779289	2.08365367	1.86856282	3.30684242	1.995825517	1.345299965	3.044011	1.824668623	2.959473401	1.746302832	1.68569391	2.446066016	0.97651143	1.94853728	1.68136518	0.97349755	1.352035	2.450398382	1.97410952	0.2616443
GABRP	2.31394903	0.422159477	1.241369412	3.16700291	6.271308897	5.44908725	3.36332995	2.500110092	3.331418631	7.198382623	1.54354094	1.98383863	0.37523381	4.6964948	3.27581734	6.661985309	5.23112397	5.217981	1.43644249	5.292986716	0.6014926	2.63020541	8.208881625	4.24383256	4.244291363	3.368020568	0.036743272	5.30122921	2.126852343	1.98152793	2.76413428	0.1895561	0.017708562	0.057711159	0.372228373	6.715683	1.734256323	0.607813919	0.074919642	0.0178681	2.399347746	0.0135244	1.62705333	0.40469675	1.71754324	8.65929	6.524135538	3.9516711	3.42369531
GADD45G	5.22805285	6.508376561	5.215149738	1.82609864	5.695899685	2.98278718	3.451034665	1.300103956	1.622589087	1.649242327	2.18518061	1.468127245	1.37728501	1.71238105	3.110291115	3.640406303	1.60832951	1.996686	5.42034908	1.442063544	1.639443	1.68251707	2.430451839	3.51506076	1.842200449	3.329689722	2.885207926	3.34646225	1.461459915	1.13169187	2.23517237	1.7962395	2.0106237	4.478759986	2.780556564	1.723755	2.924963926	3.956113494	3.008327992	1.480697	1.135255422	3.50131474	2.32228412	1.5775435	1.30190838	1.70185	4.442208732	2.45067753	1.61028787
GALNT3	3.25870451	0.199417737	0.43527583	3.81829576	4.341610641	4.49507012	1.92111579	3.5770222	3.122545645	3.38382064	5.65059785	2.983075527	2.90435239	3.82314128	6.604487425	3.022519863	4.37538401	5.409077	3.05089312	4.502008037	4.870188	3.4945129	5.267470927	3.07268819	3.99690033	2.963065065	1.771837378	2.21130169	3.67516799	4.99331917	2.55570661	4.21240528	4.664403153	3.231539379	3.814127742	4.71128	4.480535331	0.804488138	2.57693495	4.69853618	4.148093769	2.74599212	3.73495553	3.538117	4.29463746	5.291953	3.457518468	3.3111354	3.65487962
GAPDHP1	1.05986612	0.681056972	0.600327025	5.20504538	3.561687615	1.15858342	5.132361196	4.414211333	5.551751206	3.890807923	1.62285879	4.461865647	1.70299023	1.37047913	0.682269327	0.844533781	3.53290525	0.7018821	5.18350646	1.033085884	5.96012	1.63973201	2.41078158	2.45009228	4.542441303	6.546748461	1.679382581	5.12248568	3.991419776	0.84815238	0.56090618	4.41365132	1.484005842	4.545553	4.186611283	1.101183	1.100495521	3.408838295	2.004187989	3.39816767	4.496868218	2.34384318	1.8543808	3.64113254	3.44861647	0.6504949	1.013142081	4.69853618	5.64748691
GARNL3	1.10905431	1.583226118	2.021869629	0.4596591	0.178746364	0.13838898	0.406088259	0.677969459	0.685351736	0.399389355	0.14058295	0.338133609	0.50693104	0.45201389	0.054363227	1.075617087	0.25322131	0.4010642	0.29929328	0.395156871	0.6725187	0.5191447	0.237636821	0.48338918	0.244208918	0.369611827	0.481985662	0.56060469	0.731835408	0.50972987	0.39022951	0.28276725	0.475324175	0.210608742	0.904345476	0.3901504	0.920582969	0.433245458	0.137009163	0.33828623	0.781446543	0.13813842	0.39687981	0.1938961	0.82374171	0.4046967	0.832952712	0.39902385	0.50286873
GARS-DT	0.36060253	0.767489251	0.617900185	0.6006127	1.212452611	0.75645376	0.742589434	0.730642197	1.123049306	0.590376145	0.97967544	0.753297461	0.95854757	0.79443244	1.032390907	0.733574113	0.82992524	0.5233054	0.69853805	0.851989866	1.487295	1.34690485	0.851084426	1.14701826	0.987277458	0.41410748	0.435861382	0.73096776	0.788437051	0.76375244	0.86935398	1.41618104	0.697065727	0.763366663	0.513384178	0.7630332	0.673723295	1.572990355	0.988559872	0.85108443	0.942496061	0.6140884	0.82127605	0.75836017	0.57491465	0.920583	0.713263677	0.73200701	1.38263034
GAS6	6.20549614	6.572417604	6.674618149	5.91948769	4.155855646	4.76551699	5.649094693	3.620933042	3.280203343	4.403204586	5.10833491	4.627040096	4.6099649	5.95339643	1.218527799	4.885556496	3.89163735	2.397638	4.4799274	3.416934239	4.469396	5.29403559	3.153178821	4.7227472	3.656039246	3.16797941	2.904038235	5.85624275	4.046953304	6.70643444	5.93989284	5.88308648	5.67417877	1.714100446	4.310083171	4.877033	3.555890749	4.144303165	4.412002503	3.59631301	3.925599457	1.71012417	3.40988895	5.75633481	4.67236667	4.401552	5.055128828	4.8594707	4.8069781
GAS7	3.73455288	3.187192404	2.736072786	0.45995844	0.266335765	1.14559466	2.020781837	3.609169094	0.391212422	1.489215297	1.31365731	1.075858785	0.86457951	0.80250694	0.427779316	2.752654256	1.88438766	1.308594	1.17216544	1.956443057	0.5882672	2.21103809	1.61263865	1.06288227	1.297259573	0.771761402	2.119983651	1.67996787	0.830674405	0.21355202	0.98396392	0.59884513	1.587715753	0.986878213	0.724421411	0.7609753	2.901564844	2.216268588	0.64736044	0.56772999	0.765330254	0.70255423	0.46563678	1.17855055	1.34818004	1.18588	2.877300028	0.90615077	0.64387365
GATA2	3.97159783	3.889559461	5.40681621	2.28604602	1.980395057	3.03820262	0.855284494	0.867940412	0.993564185	1.306032663	3.49064584	0.498580909	1.64675427	3.66173791	2.190268989	5.889504089	2.55691674	2.763526	1.19928037	1.744285265	2.116862	3.16190713	2.248629236	0.57345044	1.474218613	2.233116466	1.928757145	3.11770229	1.112931162	1.72039285	2.06567167	0.76252143	2.705507166	1.74173047	1.900217895	1.350039	0.89884183	0.456308754	3.008626165	3.00769807	2.10277349	3.25513074	2.45981832	3.28361598	3.11570663	2.483577	1.381862663	1.65203716	2.11714089
GATD3B	0.32329681	0.392090893	0.371818537	0.16297037	0.401414868	0.46841882	0.252526737	0.063533955	0.225554704	0.166373814	0.58736709	0.455062126	1.27590589	0.32120027	0.442854924	0.988803156	0.3476864	1.051132	0.23494601	0.341192172	0.1132306	0.56096895	0.590504893	0.76042629	0.009754139	0.742069929	0.903924615	0.6640995	0.355172781	1.06888617	0.54099553	0.68405788	0.083503745	0.431540111	0.811747714	0.1859659	0.404091995	0.49017019	0.762365949	0.81849079	0.067874399	0.71617648	1.01740813	0.38794658	0.41245469	0.06090371	0.163637956	0.4166961	0.56863212
GBP6	0.34946797	0.054580582	0.221384084	0.14103321	0.005533092	3.95126357	4.583989898	4.430297392	4.506506385	4.944857051	0.1961992	5.702893285	3.8424472	3.22453627	0.003895095	0.031852573	5.70017003	0.01551778	5.02949613	6.0893081	3.417642	1.03352353	6.375389949	3.67901889	3.979148786	4.35365693	0.005359341	0.14345401	6.385204847	4.74171131	4.32121771	2.680433	0.648350236	0.052609904	0.095525746	2.259791	4.57271774	0.261904365	0.275305418	3.08803091	2.801210816	0.19381834	3.4464336	0.5138974	3.13038316	0.02233649	2.158266788	4.39233876	2.78201841
GEM	5.89590935	4.81706509	5.172242536	1.64343818	0.660985993	0.90413895	2.776673945	1.094548416	2.533849381	3.668962651	3.12912766	2.183542782	0.8777482	1.89852984	1.897368508	1.737690476	1.87646922	2.706123	5.17126507	3.49310381	1.80967	1.08726767	2.148124991	0.75508053	2.955816384	1.699558088	3.679018886	1.75111351	2.382708667	2.45323059	1.52134651	2.07336413	2.215977329	1.664770598	1.950018239	3.57668	2.685320436	3.429576567	1.400459159	0.61831796	0.467069715	2.46961241	1.07611842	2.48594571	2.21509846	3.10938	4.473514347	3.10212098	0.46798695
GET4	0.7794258	0.629505704	0.635830286	1.17633935	0.90961585	1.10278358	0.669118012	1.114146379	0.887398227	0.649147613	0.79298951	0.715342794	1.10551149	1.12427959	0.692791913	0.591208571	0.84641411	0.9712968	0.71388527	0.595155221	0.7296682	1.13525542	0.754016739	0.8141524	0.92410238	0.587495962	1.054662175	1.1712469	0.992052171	1.72972387	0.75054682	1.28661967	1.100717501	0.977974656	0.641507982	0.8744712	0.933847219	0.662319443	0.629792688	1.0537137	1.525230382	0.92907438	1.0948231	1.08168352	0.98012155	0.7609753	0.526238944	0.73183541	1.41832454
GGH	2.41924623	1.184415211	1.96033397	4.06287733	4.991766356	2.89790518	3.839602118	3.916757431	5.290813434	3.027801409	3.41946586	5.452441433	4.79699342	1.98650895	3.252445335	3.399171272	4.03062085	5.422652	4.64174385	4.370538192	5.639526	3.82760472	4.273445105	4.30649631	5.029496133	4.161204822	4.467137309	3.06848418	4.564610807	5.6518803	4.58099389	3.69014475	4.758071292	7.460756089	4.084459929	4.290523	4.296642896	4.08034734	5.3856501	3.95566956	4.469997039	8.61366449	4.66440315	3.34812263	3.7071211	2.869859	4.15979496	3.92172352	6.18385398
GGT5	5.0129328	3.550723988	2.105915059	0.99098319	0.746499763	1.26444417	2.504750643	0.626519723	0.947859065	1.808535375	2.06567167	1.279557862	0.98927831	0.75957198	0.686000134	1.658935128	1.94769897	1.766689	1.82896986	2.264106111	1.9068	1.76810171	1.183155423	1.3344062	2.780858274	2.127947552	2.729615868	3.64234469	1.629377443	1.17973395	1.42692949	1.74822332	1.930186059	2.488217926	0.706436384	1.295403	1.511231543	1.926844117	0.812112749	0.91200827	0.767117271	1.7104026	1.41348306	3.23288046	1.40807401	2.0988	2.973223837	1.7243501	0.28386502
GGT6	3.08022547	0.033686017	0.149963949	4.14524771	4.364578119	3.23453515	3.447158785	5.258074252	2.956407148	3.191657626	0.11968642	4.680929596	2.07937153	2.42983907	5.590282993	1.438304369	3.80354717	3.974215	2.60076765	3.309442185	2.207529	3.1150618	3.861119094	2.23861037	3.383179085	2.820649422	1.247438519	3.21789258	3.140210459	1.92111579	5.1323612	4.14161637	0.111278025	0.039952105	3.861119094	4.193013	3.061481473	0.066894412	0.073238211	3.66931933	2.594978596	0.27992255	2.78865955	2.90435239	2.96802496	3.957857	2.623535136	3.26174779	4.2024072
GINS1	0.48271211	0.552347264	0.914452725	3.27614562	3.466371336	2.87163812	3.113150858	3.69090901	4.136465583	3.77088866	2.52132209	4.123475587	3.56659782	2.93321316	3.299373424	2.894867277	3.55699718	5.16935	3.30105593	3.766837138	3.888709	3.37525814	2.850268039	3.26571648	3.736161111	3.931344521	3.115061803	2.54644977	2.580664133	4.03474538	3.17806179	3.67591848	2.913895656	3.869793077	3.292951689	3.334524	4.039263009	3.089266284	4.245831424	3.93006581	3.288665536	3.32367653	3.89463665	2.84539025	3.76278009	3.956938	3.30684242	3.62129848	4.2597627
GINS2	1.14146441	0.403376397	1.636962914	4.33188735	4.630336068	3.78857612	4.343262967	4.184170215	4.705984728	3.802341667	2.63541897	4.932187281	4.00977594	3.58443196	3.350510338	2.838785416	3.52595563	4.109265	4.23693709	3.623611334	3.51113	3.91284162	2.950202338	4.63737419	3.645476495	4.599071447	2.960962077	4.15296113	4.256774447	3.85032206	4.60032877	3.70592223	3.646602546	4.850566778	3.543578413	3.620137	3.588867041	2.212421694	4.48985219	3.6518911	3.707518806	4.48927159	4.07851202	2.81973323	3.1209566	3.305769	4.251309298	3.78295081	4.31581166
GJB2	3.39027078	0.961087997	1.014243538	5.52429021	2.780858274	8.04207089	4.661230287	5.681290173	4.759353443	4.874711429	2.27975781	6.296429225	9.10220729	5.93302571	4.969712117	2.310180596	8.73464448	2.366294	5.01048242	9.400559119	8.252821	1.85033846	9.060661391	7.4366568	8.188849497	8.100846218	1.209890648	2.13160555	5.784334721	4.13063627	6.89661072	7.36301124	1.43993473	5.379119432	0.625831663	2.482119	5.300203337	2.127387177	5.38141549	5.5733613	9.890401948	5.40457893	9.68715484	7.22753652	4.13833789	3.441862	3.722822435	2.71169061	8.45213615
GJB3	2.44606602	0.175686078	0.167120041	6.05079095	1.558963564	5.96864928	4.977915122	5.881494151	5.232062902	6.387720017	4.80775866	5.338996009	6.06588039	6.07958183	4.132129023	2.141730563	5.88950409	4.285978	6.50837656	5.700170035	5.453602	4.58827353	6.613819612	4.91228904	5.450238641	5.989806534	0.35243782	5.56438466	5.57099663	6.68096154	5.72430324	6.83467318	4.35365693	0.175872177	4.983506576	5.224107	5.387885168	0.133072742	4.919034315	5.51692266	6.067740562	1.23173886	6.61692291	5.20193908	5.64084	4.344791	4.78633592	5.53556372	6.0009325
GJB5	0.62450687	0.186842538	0.172235873	5.45693791	0.435759114	5.84485295	5.032998922	4.968049265	5.371547301	5.630222833	3.42441215	5.121584551	6.0045042	5.52182538	3.796998761	0.372612108	6.31917252	0.9499442	6.01316422	5.851101012	5.565754	3.50540831	6.516282174	4.89389302	5.821266053	5.151347392	0.141248429	4.59281685	5.798100878	6.70338242	5.37048966	6.62005845	3.237200388	0.319763231	4.83051816	5.631562	5.700170035	0.117478648	4.01108989	4.50831994	6.101083938	1.64370153	6.77471795	4.67691674	5.49979193	3.596313	5.693009	4.85500598	5.721417
GJB6	0.71928916	0.027649592	0.285571927	2.61446123	0.134372337	6.29642922	3.816990181	4.751204053	4.726570984	2.684449724	0.31672818	3.839602118	7.53817888	4.2403786	0.06976792	0.971967784	6.91526754	2.039512	3.69129588	7.704784686	5.737385	0.16423844	7.589182089	5.26949261	6.896610724	7.251973854	0.232310966	0.10713553	5.006324227	1.75250784	5.50088708	5.68265418	0.477468401	2.388509156	0.015304508	0.9877118	3.027188247	0.267601948	0.964901433	2.78040572	8.571313254	2.50475064	8.07160512	5.15601369	2.82308508	0.2184215	1.623407735	0.47226745	7.26739017
GLT8D2	4.1007316	3.594437449	3.975609764	2.41311782	0.338286233	0.59377689	1.096887063	0.416783749	0.703781948	1.464229542	2.07077959	1.635506702	0.87465611	0.50034988	0.641368129	3.05770436	1.40371724	1.317392	2.70581883	2.031023824	1.425564	2.91238105	0.931361208	1.04328574	2.358832463	0.947859065	1.129521824	2.05144786	1.113650144	2.21242169	1.30783764	0.85510129	3.326702934	1.829524934	0.479158648	1.007644	1.631026872	1.755076634	1.942107685	0.82487973	0.665476681	0.68388774	0.64959402	1.96416376	1.12202414	1.657516	3.020648039	0.64240228	0.21398446
GM2A	4.07218055	3.816579557	3.868172457	5.26539046	3.707518806	7.17041586	5.846409611	6.3977596	5.70989139	5.982748582	4.64753425	4.939190257	6.0169325	5.2320629	2.956407148	4.130636274	6.64075389	4.416918	4.82287136	6.67771862	6.190231	4.34271335	6.423707965	6.00950236	6.015079024	5.944841119	3.611797352	5.29519501	6.524135538	5.78009207	6.53251857	6.4891376	6.108592952	3.199840725	6.085454905	5.856243	6.620058446	6.426679166	6.459980133	5.17033927	7.262170676	4.61439721	4.96242971	4.78500078	4.3759335	3.306124	5.684114084	5.78592542	6.35102477
GNA15	3.84991641	1.509299773	0.645006944	4.72398837	4.634881349	6.25332834	5.022864462	4.975378738	3.796998761	5.685506691	3.36190245	4.990054009	5.47576166	5.38788517	4.123475587	1.211803764	6.29642922	3.305097	5.05428091	6.024125075	5.828816	4.83197743	6.48347681	4.97537874	5.675566139	6.052749389	1.589731277	3.67516799	5.887952697	5.48206252	6.06025986	5.37911943	3.924371232	1.28870048	4.709242252	4.562065	4.671053326	2.900923908	4.600985701	4.70528835	6.715683425	1.53220235	6.43914666	5.47324389	6.59882959	3.777369	5.018669615	5.13691891	6.09521135
GOLGA8B	1.34504764	1.615704157	1.012226421	1.96607632	2.181574023	1.15738792	2.597075427	0.65739024	1.856806806	2.031864383	2.60694203	1.100495521	1.64541386	1.90680019	1.887252503	1.678848552	1.54528304	1.732557	1.14992899	1.221301484	0.09707618	2.99021232	0.75473362	2.010904	1.622589087	1.600605582	0.973268277	1.6925645	1.517119173	1.20510715	0.96340485	0.82752625	2.345545588	2.276909974	2.768027409	1.70299	1.094119074	2.10617582	2.375401677	1.73367914	1.452715085	0.86874085	1.34714338	2.3859015	1.77552673	3.136353	1.083736902	1.9718049	2.18857389
GPR87	0.74757955	0.124356508	0.042572725	5.57460209	0	2.94646824	4.735222075	5.48326385	5.126024121	5.86233535	3.44679773	5.949975017	5.693009	4.64753425	0.157247975	0.345173424	7.49500296	4.151497	5.94997502	5.816653607	6.377857	5.98105818	6.852302044	5.66993553	5.65059785	5.626265783	0.557913698	4.03062085	5.127792606	6.4891376	3.78216562	6.2077096	4.879363627	0.437108661	4.21736752	6.671513	6.392633369	0.062369706	5.588944696	6.21230792	4.831977425	0.80044911	5.4744429	6.80226234	5.98274858	0.4209139	6.538386356	4.39390349	6.38262553
GPRASP1	3.29906538	3.268167749	4.557282952	0.2440592	0.573339386	0.46167906	0.798995954	0.36666748	1.567043335	0.669901056	0.46270559	0.394280753	0.41100186	0.13600798	0.576622836	2.196853004	0.40363598	0.7184985	0.42426968	0.727188274	0.6726688	0.44748225	0.472732525	0.45201389	0.355587159	0.489204718	0.539001282	0.38181831	0.408181639	0.20316207	0.46046513	0.50383316	0.666790573	0.72138941	0.53423473	0.8032427	0.904345476	0.860845	0.169577982	0.64403462	0.511520782	0.36307062	0.54843416	0.46187849	0.34270883	0.9680793	2.072758733	0.91814828	0.20713406
GPRIN1	0.29494948	0.588008848	0.146813956	2.29987427	2.344670553	3.62580259	2.717441944	2.544701904	2.697029739	3.171323579	2.05839949	2.731396886	2.68010837	2.18328583	1.648672271	2.450971678	1.80824224	2.109332	2.62962412	2.167838015	2.61211	1.89223124	2.456422342	2.93291784	2.787486929	2.194777322	1.120358801	2.46699736	2.917803431	2.39079471	2.22807086	2.41255361	3.014551034	1.213694457	2.704917581	1.252775	3.580359696	1.962999315	2.706122825	1.80910061	2.579648543	2.00796946	3.19757591	1.07094122	1.91856873	1.890193	2.299608224	1.22540327	2.85184969
GPS2	1.34061535	1.132638472	1.049561221	1.83869933	1.78176676	1.23200584	1.364721556	1.524122564	1.313923044	1.3181868	1.56090462	1.40637787	1.39032775	1.0837369	1.569268685	1.093425759	1.21624865	2.068753	1.54752619	1.129743988	1.377017	1.25104068	1.484843529	1.58013993	1.601166809	1.472201919	1.892231241	1.19126201	0.843170282	1.79387621	1.73827223	1.48866444	1.970137176	1.831763566	1.639443374	1.309873	0.749857007	1.376243115	2.521879247	1.06421786	1.072606871	1.05553141	1.96869273	1.20510715	1.42082796	2.029578	0.57674459	1.19126201	2.12176067
GPX2	4.90371465	0.499815859	0.171635936	5.68993834	0.544463243	3.68855765	0.537876782	8.673746575	7.91753508	5.798100878	0.13626624	1.550319811	6.58085433	1.4899936	5.237853184	0.545439613	3.00427957	0.4971978	5.73300919	0.669901056	4.233408	0.33740379	5.590282993	4.01792931	7.039312472	4.235888264	0.237346367	0.10700972	8.54458559	7.03071448	6.66198531	3.44470364	0.496199704	7.165678432	0.644769551	3.040136	3.842040015	1.248465958	0.077139309	0.70205334	5.292986716	7.50646063	4.23234906	0.39326687	7.58918209	3.437622	5.961806012	5.92968804	4.88629659
GPX3	7.12964119	4.850566778	5.478110842	2.37962336	1.363627429	3.25111687	3.379047434	2.532972204	3.576680486	2.382425014	3.29199372	4.13788007	5.08012435	2.93439134	2.016973457	6.543752823	4.66836012	2.68973	2.81525788	3.729840857	1.862734	1.17486765	5.424995998	4.07569276	6.855807331	3.646951451	5.445642647	4.97537874	1.844198792	1.26752369	3.06339041	6.98156886	2.929284449	3.603863326	5.84948924	2.332309	2.694349472	5.636893094	3.02409481	3.93879923	5.863799092	5.87335658	4.54128339	2.5169956	2.36968527	3.212687	3.56476841	3.04270119	1.59416685
GRASP	5.32941082	4.23390208	4.203911467	1.65230322	0.665803912	0.98845147	2.373118442	1.122788032	1.296975193	1.773519048	1.40481685	0.822994571	1.41156958	1.75817977	0.743640402	2.371965787	1.73199515	1.466832	2.00888395	1.795633438	1.023217	0.68388774	1.840149136	1.12670069	2.140295094	1.101827041	2.53827198	1.74571035	1.510938584	0.81397111	1.12180374	0.86774749	1.488106625	1.569007497	0.733412979	2.029017	1.500233065	1.843636997	1.525230382	0.62747314	0.88518959	0.91554522	1.43509873	1.843637	2.04674414	1.20535	2.028444921	1.81447614	0.63778332
GRB7	2.74873467	0.867134455	1.840686394	5.00553148	2.766805014	4.8618744	3.121932352	5.459309321	3.227272972	4.792726369	5.0312967	4.355250155	3.8391981	4.73803054	4.023839854	3.009255015	5.33575249	4.673667	4.82704557	5.056822283	4.131123	2.82982846	3.383486992	3.87568804	3.424763986	4.484562485	1.749405167	4.17009436	4.645597617	4.09367247	4.74659163	3.99056099	3.648451635	2.346090946	4.834162052	4.316934	4.648202114	1.487846032	3.727125092	3.93255517	4.066646034	2.31160787	3.20840915	4.08445993	4.53022037	5.454818	5.202979442	4.05152673	4.30904439
GREB1	2.8631817	4.242362498	2.907038607	0.09618034	4.362847016	0.12701724	0.383871536	0.079671498	0.119384783	0.299032071	0.38307037	0.094992942	0.51504521	0.03833919	0.085272401	4.284858557	0.47585869	0.1955915	0.20649229	0.780864459	0.5137623	0.04334679	0.145392981	0.14710884	0.164946273	0.125217316	4.387965425	0.07415621	0.084481486	0.16841816	0.700732	0.62964295	0.139296934	1.308594238	0.575851376	0.5342347	0.864035036	1.657516236	0.441209121	1.93729749	0.70882972	0.44120912	0.1038457	0.26768249	0.74241368	0.5744011	1.175348345	0.13115204	0.03529002
GREM1	4.18614055	1.270290571	0.621832134	0.32223995	0.027195056	0.23658194	1.424747307	0.579466602	0.537756621	2.195917367	0.83784705	0.733009987	0.69990841	0.73439187	0.049702528	0.156394324	1.21369446	1.179255	1.85033846	1.445640425	1.391965	0.02869741	1.30680484	0.58132576	2.440101086	0.58914774	0.337773094	1.80304962	1.417010584	1.01138319	0.25053861	1.28402402	0.195664448	0.999973652	0.239206384	0.1152273	1.669606226	0.285001891	0.372768707	0.35124973	0.567205507	0.33116693	0.62362723	2.90734403	1.52633865	0.3332083	4.355745179	0.75054682	0.14169041
GRHL2	1.1863839	0.078036382	0.145676308	3.45000354	3.835855787	3.92351951	2.975059816	3.66100638	4.394439959	4.250835452	3.11424142	4.359517436	4.24884296	4.08905637	3.832137164	3.109675133	4.28485856	4.89002	3.6518911	4.447318398	4.073488	3.80034546	4.497962794	3.56168762	3.849916412	3.758826088	4.022013639	3.11157623	4.260713256	3.32968972	3.8350509	3.64845164	3.063710859	3.004593087	3.807536279	4.334047	4.936067201	0.47284032	2.511163602	4.20489751	3.863214272	2.43555252	4.15835299	3.50058332	4.50030438	3.325725	4.109791178	3.77048081	4.74027151
GRHL3	0.18631881	0.135924455	0.094952601	3.8857053	0.611843853	4.6449493	1.955573865	5.698867386	4.706644703	4.575689197	1.08610243	4.714762589	3.73692537	3.796196	1.200395181	0.067569894	5.46390756	4.319622	4.36394406	5.5567827	4.305929	0.51260403	5.276550598	2.15618728	3.387857748	4.711966833	0.018704852	1.09951589	5.139625575	4.77616997	3.99731851	3.93213155	0.179071406	2.732272311	0.755867308	3.621298	2.088569876	0.416074841	0.214830849	2.78748693	4.542441303	2.70902085	3.64313637	1.84854528	4.51715691	1.817057	2.19111561	3.01914154	3.00146949
GSDMC	0.13229883	0.09712867	0.024360084	3.62471584	0.239599648	4.08309408	1.704441461	3.867365239	4.762127052	4.118770866	4.65861676	2.33403415	4.25083545	3.0842324	1.396200554	0.024315444	3.36703608	1.64486	4.77337929	4.420328505	4.358459	3.53027734	5.423810404	3.80234167	3.591853132	3.136982098	0.334951354	2.42555703	4.508319945	4.84319024	4.22453894	3.85819896	5.1732236	0.119046585	5.008811642	3.700025	4.151936577	0.247537549	2.818552959	2.36252285	4.532756541	0.161151	5.45481789	2.40639088	3.6491952	0.2516873	2.51146517	3.32770846	5.0129328
GSN	7.82610981	8.644589041	7.763141718	4.90371465	5.574602085	5.47942762	4.929112557	5.765494701	5.479427621	5.316813912	3.57630078	6.083505516	3.65753758	5.17780748	5.33142363	5.695899685	5.65894185	5.679795	5.82432435	5.452441433	5.810883	5.06024645	6.410677903	5.37800492	5.778633604	4.36119213	4.057460383	5.93302571	5.689938336	5.75058091	5.36288051	6.21839049	5.544170417	5.055979477	4.796308168	5.271565	5.298182617	4.944084131	4.40979894	4.41977226	4.229467674	5.45481789	3.51721471	5.25603355	5.99712347	5.904342	6.336364189	5.73149839	4.77759234
GSS	4.42758543	4.591547825	3.825577634	5.19797936	4.979580857	4.94082476	5.441032359	4.883298045	5.449087252	6.126389234	4.70598473	6.595822948	5.29298672	5.45812097	5.525484198	5.159740222	5.9110452	6.500043	5.55557508	5.707001614	5.841698	5.61955875	5.23297312	5.03214531	5.724303236	5.548001466	4.769342164	5.50589329	6.977672244	5.84640961	5.74320999	5.50331262	5.900872363	6.126389234	5.804516524	5.392095	5.854497813	5.359510024	5.140487808	5.04822205	5.396824737	6.31917252	5.75480796	4.51533804	5.66585369	6.59883	6.095211352	5.34440344	6.47825068
GSTM2	2.11686228	2.482384136	2.877933272	0.28245269	0.232481712	0.53986871	1.050448735	0.120193509	2.027263168	0.5682562	0.83353193	0.58775602	0.55604361	0.32196734	0.409131918	1.820981225	0.65460781	0.7496916	0.52767557	0.723436908	0.4260301	0.51765299	0.404223449	0.60781392	0.173598201	0.680404453	1.799303789	0.98948768	1.600605582	0.09125778	0.99052509	0.15711849	0.32044485	0.413924073	1.004341346	2.530096	0.342958216	1.685399803	0.73439187	0.8905849	0.57783274	1.07983543	0.51827379	0.4606649	0.19490284	0.7496916	0.871330161	1.02560971	1.27386283
GSTM3	4.71269398	5.429493248	4.20885975	4.64174385	1.179494373	0.87888916	3.52595563	0.460974987	3.801535762	2.806303699	0.99814877	2.683611433	2.74751141	1.76509265	1.228517449	2.595899975	2.77580266	0.9332082	2.90703861	1.652863981	0.9009035	2.84236148	1.875090624	4.51361311	1.869450157	2.738095865	4.48985219	6.96587583	4.014279982	3.71771746	3.04906145	1.13311162	1.453561838	1.396737194	4.175856876	2.897905	2.539734184	2.560079598	2.777577112	2.19450474	3.999499463	3.52628463	2.48211909	1.77383472	3.04335199	1.960622	4.768600404	2.16521593	5.09140298
GTF2I	0.49313863	2.084490553	1.551969537	0.7871962	1.947980003	1.99810363	0.925545357	2.368882832	2.465825721	2.222903838	2.0581034	2.274059408	2.68162095	2.01320765	2.233116466	2.99692049	2.41624261	3.229246	1.29852918	2.815257885	2.459348	2.14145973	2.72513862	0.72424942	1.329206536	1.704720122	1.960622172	0.34549083	2.757625003	1.94411664	1.2811733	2.2751968	2.501233527	2.51330475	1.422608223	1.977251	2.55390656	3.370464692	1.829258346	2.15537404	2.328879609	2.65317925	2.7442187	1.59028972	2.3194207	1.329985	2.109331568	2.08335743	1.18414501
GTF2IP4	1.11723245	1.474477123	2.035517896	0.90940463	1.204112335	0.89570131	0.650799155	1.927927256	2.072474386	1.191502455	1.12765328	1.372023404	1.12499766	1.85652227	1.422608223	2.299039596	1.39490148	1.132638	1.11723245	1.551159472	1.19301	1.05079028	0.971084941	1.13118558	1.192268607	1.08400389	2.029326274	0.59172891	1.722349732	1.15643845	1.5090333	1.28490908	0.979675442	2.013782366	1.10387904	1.895343	1.384742363	1.931851924	0.923485912	0.90374863	1.874180917	1.44807345	1.01598978	1.47252236	1.79819031	1.404528	1.61084887	1.66988538	1.2748739
GTF2IRD2B	1.48972245	1.343797805	1.74715533	0.64751101	1.028764157	0.35768922	0.759396793	0.372612108	0.812297946	0.58736709	0.92369377	0.719971968	0.62818444	0.6635321	1.033307534	1.098080978	0.42322036	0.7379756	0.63596299	0.35845765	0.7220573	0.59898785	0.492405073	0.96721416	0.488994916	0.694560725	0.574783783	0.74917181	0.775645958	0.47983598	0.90615077	0.39341196	0.488994916	0.538885292	0.623789323	0.9585476	0.485307114	0.597306229	0.716321449	0.45684286	0.437826515	0.33363619	0.6411495	0.60667246	0.21653536	0.6525922	0.791868114	0.65576021	0.75751151
GTSE1	0.33042682	0.116596026	0.156786299	2.67277828	3.610257135	3.88870888	3.203106172	2.569922723	3.559898322	2.959133828	2.16492371	3.981410663	3.77452339	3.37249824	2.298752193	3.162537096	2.82002375	3.633581	3.34577423	2.516684247	2.794654	3.19039629	2.812468847	2.72753334	3.247044171	2.899132483	3.227912903	0.23538166	3.121620906	2.1724017	3.62617296	3.1153892	4.034246631	3.554057207	4.358971479	2.328597	3.292305058	2.549669199	3.125015846	2.52619313	2.295672924	3.03218659	3.81536551	1.41212312	3.30815036	3.26734	2.004807944	2.56678484	3.12002005
GULP1	1.78551927	2.473259973	2.568200278	0.46223248	0.644034624	0.06936174	0.272272506	0.143887684	1.572990355	0.510090395	1.50929977	1.112671064	0.13645987	0.05273476	1.341465859	1.92111579	0.14051104	0.7034914	1.79533135	0.324809301	0.3899861	0.73029208	1.549275148	0.84874214	0.300308665	0.466560543	2.202626636	0.30707722	0.56195053	0.12743282	0.11570205	0.19381834	1.233755088	0.481166747	0.128826743	0.7224109	0.717100203	1.319279225	0.143668832	0.3207981	0.035193868	0.49991351	0.73029208	0.80906099	1.37335459	1.328927	1.12352919	0.18967611	0.0214991
GYPC	5.01709099	4.857232707	4.761433391	1.57698708	1.042388696	2.6733702	3.893362565	0.775464188	1.026088715	1.952642292	2.84391604	0.957067191	0.94600513	1.30528247	0.670075191	3.869380736	1.70472012	1.805651	2.13450885	2.295672924	1.473368	2.52772279	2.202935842	2.60429271	2.825738308	2.483860955	2.352714453	3.21821449	1.151125128	0.72294184	1.89824592	0.95825806	1.940976932	1.723220018	2.266424165	1.763876	1.882382008	3.515060756	2.250507689	0.80431655	1.15208551	1.07002266	1.04471223	2.32686643	1.25824724	1.610288	2.713804541	1.95473557	0.79746342
GZMA	3.10997719	2.847237386	2.02328575	4.8625817	2.855465166	6.27571914	6.513524346	1.559525932	1.673765442	3.743223857	7.68365519	2.541775204	3.4187595	3.46886292	1.552570427	5.86233535	2.41311782	3.143138	4.55481474	4.265849137	2.523605	6.99331284	3.640406303	5.99544742	2.331451689	5.176902552	1.860471643	4.6803341	2.179518944	3.33174453	4.99176636	3.89767555	5.592870931	0.900102091	6.8309494	5.04142	2.59205754	5.504621877	4.019277582	3.66406132	2.998128802	3.25576079	2.67689504	4.89769312	1.86452098	4.824231	4.074380482	6.04127131	3.37525814
GZMB	1.52648361	1.05321263	0.752098528	3.88609531	0.766732385	5.85923876	6.02058268	2.338825117	1.600605582	5.012128148	6.38520485	1.952642292	3.75523138	3.94739618	0.420342339	3.283967063	2.76077728	2.778738	3.10753426	4.180356691	2.30988	5.01460849	3.539552093	4.8149708	1.690504892	4.386906454	5.972189072	4.39988012	3.38382064	2.30794343	4.11487734	4.18467068	5.42034908	0.625697477	4.158846605	4.767799	2.847237386	4.457195154	6.171249713	3.38244466	2.204387497	4.56707882	3.05153213	4.44220873	1.13714553	4.202881	1.754513494	5.87990811	2.56908386
H19	4.27344511	4.032870555	4.861874405	5.74918656	0.667421579	4.28539515	1.148681631	9.490574249	0.093567572	2.558654541	1.86243386	1.265537914	2.42525761	6.05472316	1.050562462	6.719111565	0.98223546	5.358382	1.8050821	1.697297647	0.6134212	5.16934996	2.146646046	5.52301206	2.971412257	7.17488165	2.975661506	8.00522709	1.003904906	7.84922884	1.0476521	2.18328583	1.468960811	1.509841941	3.832967982	3.621666	2.468446851	0.201752286	5.139625575	9.93692786	0.541612339	5.45693791	9.72581597	2.53591816	1.05000729	1.420828	3.461387828	0.50584025	0.19596282
H2AFX	4.70859238	2.936178146	4.023369569	5.24395425	7.013721354	6.3413894	5.418285149	6.156863314	5.378004922	5.211052363	5.87673478	6.110630091	6.50579776	6.47284795	5.15330034	6.778255877	5.63562336	6.07555	5.59419158	5.366100332	4.178888	6.79508864	4.67556033	5.86233535	5.298182617	5.595488025	6.510994872	5.59548802	5.675566139	5.83684541	5.90087236	6.21011163	6.114701372	6.48347681	6.266711839	5.276551	4.587686152	5.074757498	5.290813434	6.0854549	5.47576166	5.97574601	6.99331284	6.29198088	6.60190651	6.043177	4.809909573	5.41937644	5.31681391
H3F3A	3.1055929	3.170651706	3.060252242	3.63884772	4.947335796	3.72599322	4.023839854	3.592997814	5.310460611	3.832137164	4.30592912	4.799212496	3.93297885	3.80753628	3.685060833	3.672794461	4.11026699	4.538181	3.70793816	3.709850597	4.725226	3.22822052	4.519446065	4.57502449	4.006594728	3.773280084	4.944857051	3.77289295	4.095073889	2.77904095	3.73064783	3.85528919	3.752136385	4.192537584	3.863647745	4.535172	4.010660357	3.680489636	3.712260886	4.37105255	3.421595188	3.8963732	3.45360111	3.53290525	4.37271461	4.426468	4.749241641	4.00526996	4.84020145
HAND2	3.72746905	5.941610179	5.574602085	0.18787097	0.031101369	0.08292048	0.699288413	0.07810722	0.103663675	0.485091784	0.42616095	0.30086105	0.13865917	0.09267295	0.102054889	4.838703193	0.4170024	0.3538748	0.57054188	0.79336316	0.2395488	0.03324026	0.194528323	0.22397491	0.355752342	0.260350321	0.242413604	0.5234328	0.399389355	0.10295986	0.16768573	0.25744055	0.226394766	0	0.063969302	0.4903902	0.870712729	0.516262049	0.028751203	0.0451274	0	0.40220479	0.54212578	0.38573957	0.40512542	0.8410711	1.928066666	0.16025584	0.0152325
HAS3	0.42939041	0.421480011	0.813615288	4.61439721	0.334104867	3.2795756	1.65315707	4.27398068	4.45949229	4.969712117	1.05020847	2.704917581	4.19938915	3.81329371	1.05690966	0.929266279	5.29403559	2.243764	3.53364298	5.393307934	3.807536	2.86687247	4.855005983	1.49934618	4.620125353	4.151496905	1.163220434	1.26470577	6.92723476	4.33404732	2.88642466	2.88551398	1.305540931	5.821266053	1.660337903	3.776949	2.325403276	2.639677891	1.707206088	3.91120269	4.789133056	5.74918656	4.945697	4.41587113	5.07139282	1.096684	2.85093158	5.74175904	3.00492132
HBA2	5.13962558	3.75013998	4.394439959	1.77409506	0.70882972	2.65169874	1.980086836	2.829214389	3.827198687	2.558069734	2.39219398	3.192984291	0.91634018	2.31478657	3.460285574	6.532518572	1.27888427	0.8942971	4.02475949	0.433181795	3.801155	3.29462229	0.652802298	1.90162518	2.759398413	5.518145838	2.941367468	2.61446123	0.489097133	1.70583521	2.65721955	2.65987276	0.471049574	2.072474386	0.032831454	1.66931	0.128826743	3.849527196	1.664489224	1.5858129	6.63180137	1.7918378	4.09934032	1.64485972	2.30622996	0.186745	1.24238348	2.7910445	0
HBB	5.92113695	6.198883359	5.851101012	1.71065789	1.81983287	4.20337309	3.092198376	3.811664007	6.14643826	3.622800541	4.07615289	4.60280845	0.26404421	2.78658208	5.081898647	7.88274138	1.80191471	1.725199	4.91834803	0.79480377	5.310461	4.83870319	2.24599428	1.98297369	4.117818775	6.751214507	5.422651588	3.0340656	0.648350236	2.48706331	2.84846897	3.43442789	0.925766303	3.546245382	5.458120971	1.801638	0.663392881	5.57099663	2.664269882	2.21626859	8.36605541	0.51265887	5.30218606	2.17838977	3.10496471	0.6513826	2.808395854	3.49238474	5.99171223
HCAR2	0.78973442	0.080942596	0.034854258	5.25603355	0.547059035	3.24469534	2.642936646	3.287311541	4.935289571	3.959174111	0.67894336	1.512635966	3.05740381	5.6208381	0.04486048	0.268519324	3.92559946	2.83555	4.76631446	3.550367319	2.669811	3.72941765	3.269945668	3.3345237	3.915437231	4.23744968	0.05688555	3.67939495	4.187615819	4.35257718	4.50030438	4.51473597	4.039690688	0.699288413	2.514992136	4.284859	1.086581102	0.674996315	2.501822686	4.98350658	4.885556496	0.0879247	4.48279732	4.16907078	4.18715744	0.6362739	4.360609849	4.94001208	3.80714308
HCG25	0.24223665	0.338066413	0.468119979	0.2220156	1.402304929	0.42359511	0.24813955	0.385144556	0.351543748	0.452820995	0.3959445	0.450497235	0.63125932	0.36666748	0.796205741	0.46506813	0.34226019	0.6322187	0.27402424	0.431151431	0.4212869	0.61108082	0.500693533	0.64721023	0.26168102	0.326581394	0.781976212	0.29819937	0.563928212	0.529257	0.54717371	0.91656652	0.609793607	0.382412217	0.563581777	0.8636007	0.427419021	0.51282266	0.33345421	0.5367437	0.373421139	0.4016692	0.5568679	0.30927362	0.31006238	0.2496748	0.433028817	0.3537124	0.58736709
HENMT1	2.03693363	1.517707527	1.912540759	2.68131027	3.869793077	2.95141539	3.941454974	4.022895958	2.375980073	3.615268536	4.15835299	3.858603148	3.65675116	3.41126335	4.505961768	2.183285835	4.36566041	3.857359	3.2670116	3.65910118	2.992964	2.40963511	3.864076025	3.75764801	3.447158785	3.60583124	1.333897552	3.746979	3.990560991	3.17321434	4.11306856	3.4422324	3.372498237	1.002172098	4.017929311	5.219021	3.674778661	2.847851769	4.1934745	3.40708727	3.752136385	1.60228779	2.74658325	2.28060103	3.7889659	4.519446	4.08309408	3.03314236	3.94356114
HERC2P9	0.6407359	1.094548416	1.566493822	0.74104896	1.002799687	1.30859424	0.794089045	0.533378826	1.351226036	1.149928991	0.92058297	1.088660476	1.13882549	0.88719157	1.000659735	0.874471211	0.92634311	1.247204	0.8697449	0.982688759	0.9629859	1.1472785	0.958756609	0.84679632	0.310535078	0.857020928	1.12499766	0.5441122	1.284553286	1.14559466	1.1094871	0.49468853	0.456714085	1.082844242	0.926343109	1.386883	0.878154473	0.78973442	0.914083473	0.61647056	0.887398227	0.53600841	1.16566727	1.04124633	0.73132979	0.9173387	0.923891829	0.90052237	1.4118388
HES2	0.54350641	0.117616359	0.018179116	4.37271461	2.447252117	3.1288392	0.929636644	4.140658579	1.961254802	4.590224602	2.07908651	3.968510528	4.16262677	3.38068823	0.162048078	0.350375482	3.79658065	3.50575	4.41977226	4.184170215	3.948216	1.38026207	5.953396434	4.49566851	4.676262148	3.961773492	0.248250278	3.13380656	4.752569861	4.61822835	5.01460849	5.45812097	3.977391126	1.292007604	1.565629074	3.10657	4.673666765	0.196807054	0.074786093	3.92478641	6.436500275	0.82658567	3.99820554	4.12923806	5.67697587	1.132395	4.320168523	4.12831145	4.92059887
HIST1H1C	5.67417877	2.931667233	4.500304384	7.12109967	9.650550808	7.20827846	6.719111565	7.740348951	5.53927818	6.722243304	8.79911075	6.521590959	5.58504752	5.1250944	5.546681801	3.2133407	5.02116695	7.352112	9.28971624	8.179674877	6.39776	7.31403686	7.030714479	8.37623405	6.203456735	7.298589241	5.16740778	9.68715484	8.833256575	7.53817888	5.5304625	7.67654545	8.751089864	5.505893291	8.319718537	9.315703	5.897459345	6.382625531	7.188675385	5.71686522	6.566678922	5.81983142	8.85074597	4.4916017	6.87036461	6.80573	9.191446862	5.01540741	6.26001574
HIST1H2BH	0	0.061518564	0.065133676	2.73781027	0.387547199	2.79193198	3.326399561	2.583574068	3.175786869	2.142300745	2.93530794	3.993300703	4.05421852	1.85934217	0.101526436	3.852061754	1.81983287	0.1103473	3.06912125	3.429885067	1.55924	0.75193166	2.440101086	2.79701254	2.36054259	2.812468847	4.134065416	2.38504096	2.85976566	2.48268832	1.84393169	3.00459309	3.021902852	3.257758894	2.584173794	4.233902	1.838699331	1.76331223	2.999640901	2.08280721	1.74173047	4.51361311	3.14055771	0.96217854	3.09736984	0.1756656	2.937072064	1.3454157	1.84490189
HIST1H3H	0.85414142	0.3064523	0.584285229	2.38791193	4.523628109	3.33174453	1.985301308	3.419844834	1.156194982	2.949264646	3.71735525	2.157107783	2.71169061	2.03384746	1.659219339	1.49802008	1.70868443	2.647048	4.43085587	4.472278839	1.436442	2.8140305	3.512583756	3.28731154	2.965567105	2.397331568	1.850645078	4.01247459	3.984891197	3.20805854	2.28060103	3.94523416	2.927160097	1.991154287	1.983267597	5.972189	2.490574054	3.119651058	2.248629236	2.52015093	2.855465166	2.35015678	3.37696215	1.07585879	1.85593656	2.532657	4.800644484	1.30938202	1.99202709
HIST1H4I	2.48070291	2.209576136	2.346986239	3.79994761	5.297145518	3.58181607	3.230555143	4.241367393	2.465200687	4.376465406	4.71476259	2.725736859	2.81855296	2.27260125	1.850645078	1.455736074	2.25306289	2.991108	5.5291572	5.118155508	2.515297	4.06708999	5.032145313	5.40007992	3.425360556	4.344791352	2.264964048	4.63289602	5.148700805	3.7805434	3.50609965	4.14854756	4.774055327	2.242006071	4.361730306	5.96678	2.849068692	3.386207875	3.229925676	2.83640245	3.311471602	3.02780141	5.35733643	2.22715071	2.43727861	3.243057	5.740275693	2.2337225	2.82455632
HJURP	0.32284996	0.116966653	0.071104637	2.94013378	3.441862414	3.87277164	3.262376268	1.957257895	4.488131738	2.738386481	3.05277199	3.356739745	4.20092463	3.1535222	3.017018474	2.939495038	3.30339949	3.682002	3.74127405	3.110291115	4.089555	4.33827313	3.046224302	2.62438534	2.629341897	3.663643601	3.512583756	2.84539025	2.617957779	3.35120231	3.10402812	2.88241778	3.589589364	3.800748797	3.92824581	3.41876	2.694958426	2.975976719	2.532656898	3.56099633	2.698492878	3.27716483	4.12394163	2.63276966	2.6098193	2.387339	2.867479418	2.44039634	3.78094908
HK2	2.16461681	0.717100203	0.287717875	3.66973092	3.674352813	4.65799153	1.674052867	6.296429225	5.777109618	5.332533544	4.22502336	4.046459352	5.31153497	3.91716413	5.493966944	2.707630887	3.39163613	4.258869	4.33827313	4.332474516	6.431415	4.82070865	4.896121745	3.32902109	5.004680816	5.196926928	2.437003663	3.41693424	5.098377444	5.62756534	3.26072186	4.40097773	4.108262087	5.349903095	1.803049617	4.141616	2.585915353	3.786179706	5.740275693	5.04988638	5.392094729	5.78009207	6.30093715	3.79828174	4.01066036	3.667842	1.933031983	3.56324093	4.6449493
HLA-DQA2	1.03990772	1.348953764	0.11233685	2.82002375	3.544317052	4.61255774	6.852302044	1.183914973	3.98096479	5.049083759	2.5772376	2.182156477	4.0388042	4.73952934	7.834379566	2.779934025	5.76085117	4.56142	4.0356709	6.467391346	2.703154	4.6099649	5.093066135	7.84922884	4.469997039	2.340595716	1.219800629	6.10859295	1.73966658	2.90828387	1.91309981	7.24671596	3.941894291	0.98288989	7.717799636	4.636163	1.212682823	3.072688189	0.20365879	5.20092804	3.069451986	2.98307553	1.56733039	3.35883239	0.84948882	5.105682	4.565852885	7.4660935	1.02454322
HLA-DQB2	0.62539516	1.590571825	0.378573125	3.6454765	3.122835551	4.73803054	4.899239549	2.625825962	3.745751827	3.92824581	2.68917044	2.162886634	4.24289113	3.76930159	2.973849119	1.328296924	4.05971038	3.395072	3.16061195	4.902183755	2.37598	5.43644436	5.214119373	6.9696005	2.24481144	4.151936577	1.843371487	4.64753425	2.283717978	1.99056823	3.75842977	5.94484112	2.6645503	0.283007049	6.22505232	3.616738	2.883012884	0.682269327	0.910621358	2.75616721	1.776086246	1.00467445	1.67178075	2.13594684	2.80107754	3.791359	3.814127742	6.55825163	1.20661332
HLA-DRA	8.73464448	8.388609507	8.45213615	7.08559479	8.415422937	10.60424831	11.1180304	6.904166719	7.17488165	10.1794265	9.51937744	8.219419702	7.67654545	9.14517044	11.03542526	7.005657527	10.03194172	9.168198	7.77172735	9.808836517	8.439151	10.672651	9.725815966	10.672651	8.061753633	8.799110753	7.648410796	10.672651	7.642234242	6.21436872	10.95660229	11.03542526	9.890401948	4.745866981	11.29999425	10.28989	8.599040575	9.490574249	10.28989304	9.28971624	7.35211242	7.24671596	6.73553954	7.77964285	7.38009534	10.07894	9.76682772	10.87948231	6.46739135
HLA-DRB1	8.96004453	8.208881625	8.139102475	6.76802161	7.425493599	9.89040195	10.60424831	6.500042992	5.922786858	8.558922183	9.31570268	6.92723476	6.19888336	7.62853805	10.672651	6.138241805	8.96004453	7.642234	6.11266215	8.751089864	8.341436	10.40491995	8.940756167	9.89040195	6.555273461	8.558922183	7.495002963	10.80728123	6.841925289	4.67626215	10.28989304	10.03194172	9.020369947	3.91165273	11.03542526	9.400559	7.91753508	9.060661391	9.984544928	7.29858924	6.634902513	6.23813889	6.14427038	7.21321074	6.50579776	9.650551	8.940756167	9.31570268	5.93480038
HLA-DRB5	7.97944101	7.340860258	5.828816096	4.76281515	6.152605028	7.32984988	6.785236322	6.235771256	4.407581604	7.740348951	7.60289784	5.493966944	5.36926164	5.48563027	9.549747805	5.395710278	7.30402572	5.449087	5.02453603	7.683655194	7.26739	7.95327946	6.981568858	8.75108986	5.807783424	6.601906508	3.919207575	9.72581597	6.188196737	3.6220452	10.23317644	9.40055912	7.655582465	2.473836035	8.531428011	6.652919	6.687131083	7.391139064	9.191446862	6.31006709	5.854497813	4.77543024	3.73064783	4.75192	4.58276523	8.023046	7.472067206	8.61366449	3.00890763
HLA-DRB6	4.66634628	3.143138311	3.580735481	3.11801802	4.38129112	6.45175834	6.11666841	0.144277362	3.104964711	5.333615576	4.64110849	2.719554353	4.20789491	4.61378025	7.711520351	3.351202311	5.1891077	3.926909	3.8108446	6.238138891	4.826354	6.60190651	5.782938252	7.77964285	4.628996372	5.227062381	2.700210359	5.57460209	2.72042495	2.43869763	1.32136479	7.66941158	4.853492042	1.367337719	6.791730966	5.871866	2.975352538	5.168373258	0.130682517	4.91522242	2.591741622	3.37249824	2.24915023	3.88489517	1.63833073	5.707002	3.66100638	6.69672439	2.74599212
HLA-H	4.74659163	4.892284534	5.261262236	4.3896226	5.568354909	6.71911156	6.696724391	3.302710747	4.944084131	6.454187369	5.9465119	4.487537526	6.25332834	4.71878362	6.207709601	4.180811546	6.42104468	6.456993	5.44443287	5.686842648	6.492057	6.11666841	5.958331793	7.00565753	4.343262967	5.52054701	5.105682127	4.81852515	6.604487425	6.62005845	6.28964969	5.81526335	6.82723022	4.176331002	5.822859989	5.884809	3.805146185	6.464795356	4.602155035	5.66585369	4.02881894	3.29839348	6.19250126	4.00125157	2.64765227	6.78859	4.733869946	6.62595284	2.46901542
HMGA1	5.45591645	2.569350355	3.381391799	7.35752245	6.382625531	7.97063617	6.475375938	8.286170787	7.926213574	7.704784686	6.79508864	6.754540234	7.1034137	8.19894174	7.407797985	7.14753098	8.57131325	7.740349	7.16567843	7.2881191	6.14427	6.92723476	7.308796538	6.53838636	7.953279461	7.262170676	6.158910888	6.35102477	8.052045639	8.53142801	7.60947508	7.33519157	5.81228503	7.648410796	6.312438048	8.720429	7.489062928	6.558251625	4.661912418	6.92344475	8.274789087	8.16819867	7.6484108	7.02674106	8.34143572	7.75525	7.582306157	8.13910247	6.51099487
HMGB3	4.21342906	1.687696204	1.511231543	6.06588039	5.382415497	4.38181949	4.615062909	5.526706201	4.578050447	4.634881349	4.8618744	5.402271608	4.11213017	4.43933381	3.432720248	4.9826762	3.8007488	5.369262	5.35516035	3.386848102	3.584064	4.52182717	4.234389272	6.31917252	4.280688397	4.37806834	5.045626168	4.61439721	4.764220874	4.37271461	5.27958577	4.51173653	7.615287929	5.824324349	5.202979442	4.516561	5.484462125	4.840201452	7.034958475	5.2403258	4.864869538	5.43644436	4.76997544	4.76707203	4.87471143	4.541283	5.61415829	4.8215363	4.524809
HMMR	0.36630078	0.165452398	0.081252543	2.71078764	2.765036102	4.01339089	2.991717819	2.92063483	3.632788098	2.870160837	2.69788936	3.928642742	3.56549341	3.03697066	2.170978012	3.210391316	4.00257576	2.690894	2.88886453	3.298393482	3.227273	2.98990483	2.867479418	2.49285797	3.681614902	2.761685419	2.056027999	2.16868896	2.978571863	2.90276796	3.6317281	3.78977834	4.002575757	3.446797727	2.917488268	1.965771	4.301864495	1.797379278	3.178698412	3.74652149	3.118696876	3.26103844	3.09605834	2.01004697	2.54737002	2.266114	2.51208678	3.13988533	3.95693786
HNMT	3.57298697	4.110266987	4.535788773	2.54588262	3.292951689	1.97326691	1.828407755	0.380649171	0.820071071	1.111456537	3.45360111	0.742240793	0.68813258	1.56591065	2.448910271	3.915437231	1.71012417	1.225661	1.27283006	1.736246241	0.8237417	1.5018864	2.069902684	1.76724294	2.705818832	0.693514037	1.620522348	3.06501952	0.855853455	1.48672355	1.86047164	0.53349689	1.67967732	0.999427522	0.671485007	1.820981	3.767688906	2.540330678	2.299329695	1.69339355	1.714378006	0.99997365	0.59037614	1.14970072	1.68600293	3.414377	2.84236148	1.14384819	0.69720986
HNRNPCP2	3.64470874	3.683579267	4.598442329	3.45461132	3.653335808	3.98052009	4.437070786	3.833993418	4.31913346	4.768600404	4.04372772	4.395499002	3.70273619	4.38743623	3.448973029	4.264797531	4.38460555	4.814257	4.13358332	4.267462065	4.389108	3.88245378	4.498547318	3.0340656	4.543658682	3.682396516	3.78494696	3.23785741	3.707121103	4.4607071	2.93469527	3.60769593	3.886979634	5.409076729	3.951263569	3.847063	4.018812234	3.759233729	3.516880558	3.91586335	3.926046105	4.80491728	4.19692849	3.75523138	3.26103844	3.088031	3.837103865	3.68618868	2.82002375
HOXA10	3.61450687	4.597848368	5.178749303	2.03463761	0.300563183	2.17212584	2.456422342	1.342242816	2.694641199	1.572699951	2.44316034	2.175312305	2.52187925	2.21741312	0.584930329	5.441032359	2.93469527	1.824354	1.28919465	1.658077257	1.920258	2.78323737	2.150994343	1.59505297	2.261518869	1.212452611	6.91526754	2.23688253	1.863334221	1.97586619	0.48446262	2.8849001	0.621964041	3.106569548	0.278432264	1.970408	1.660733391	5.628822186	2.871348218	2.39964917	1.805383244	2.65696815	1.65781188	2.41653942	1.87619927	2.91811	2.934994148	1.22282232	3.09858646
HOXA11	3.89336256	5.430625486	5.963520556	0.50297666	0.663392881	2.07136086	1.467091077	0.859134488	2.599071921	0.458992447	2.88917866	1.445075069	2.22715071	0.98288989	0.468119979	6.444378586	1.71410045	0.5406362	0.96340485	1.608054121	1.239616	2.09110286	2.341732698	0.54818853	1.561749992	0.865754428	5.716865224	1.35789148	0.611920333	1.5908302	0.4456603	2.59086557	0.424839758	1.542453615	0.154165252	1.551424	1.267523692	3.731046051	1.380524943	2.10902135	1.639732011	2.53473919	2.1965351	2.39563385	1.72632726	2.379106	2.955816384	0.27986702	2.33403415
HOXA11-AS	3.10212098	3.342438711	3.503168402	0.45211841	0.328412376	1.42449013	0.66507996	0.688206922	2.164923707	0.238511718	1.80706604	0.529527208	1.35392737	1.05783043	0.210954198	3.772500511	1.51513104	0.3068203	0.68074334	1.172888713	0.9220247	0.92760095	1.513187467	0.364753	0.59393246	0.289886206	2.402440601	0.99682904	0.292339273	1.10717485	0.51271371	2.20957614	0.271593557	0.796901144	0.150249024	1.566494	0.826977131	2.853367396	1.438563502	1.56367114	1.631734347	1.6355067	1.69447434	1.77749271	1.73624624	1.186656	2.355449233	0.19411804	2.41078158
HOXB7	4.16551538	3.13928624	3.278209527	4.37646541	5.795102377	4.15490691	4.887841408	3.854878844	4.577411485	3.727125092	4.22097832	5.569657058	3.65603925	4.83197743	5.607596303	4.474650251	3.8732102	3.737734	3.86660094	3.979148786	4.156313	4.63989804	3.971597834	1.41130309	3.856512517	3.984434179	3.819552213	3.28266316	5.435320935	4.26071326	5.44324855	3.7921392	3.518291529	1.285565771	5.818307975	4.225023	3.279226859	3.603143016	4.837154591	3.85487884	4.335050032	1.70387057	4.40376275	3.86321427	3.96219553	5.538149	4.653984475	4.80627523	5.0237024
HPRT1	4.19938915	3.720461658	3.788200368	5.32176186	5.628822186	4.96562536	5.718290883	4.707314087	5.110132364	5.526706201	4.26373496	5.785925419	5.39330793	5.20297944	5.1287235	4.929112557	5.04306636	4.979581	4.98921577	4.658616761	5.267471	4.99739926	4.72010315	5.99171223	5.285706153	5.22410679	4.712693979	4.27006268	5.249133201	5.54173983	5.01540741	5.16646787	4.648828383	5.013746274	4.967292112	4.735222	6.120367201	3.734955529	5.281561999	6.61069512	4.977022001	5.24179387	5.12075937	6.4290291	5.01374627	5.951681	5.622094727	5.83191713	5.86379909
HSF4	0.94062691	1.956443057	0.935958931	2.37454227	3.874917696	1.24870625	1.471387296	2.927758626	2.341732698	1.632435172	2.5247446	1.810256222	2.25449168	2.21389106	3.292951689	1.601735799	1.25694518	2.133367	2.529806	1.478525548	3.82518	1.52000323	1.619646556	2.10644613	1.731468823	2.440396335	0.915745619	2.65928729	2.263492934	1.38852879	1.96008298	2.69610614	2.27347865	1.72039285	2.178389766	2.48998	1.355731076	1.898816312	3.639259084	1.1169797	2.792847708	0.82715957	2.75265426	1.36651861	2.35969318	3.001178	1.555043784	1.66876781	3.15704075
HSPA12B	3.52809106	4.422523424	4.29564087	0.66664233	0.713885272	0.82790563	0.837645808	0.620779867	1.044920276	0.546263483	1.5396886	0.728865129	1.09219504	0.51571347	0.491949418	2.765036102	1.14384819	0.9835467	0.86812597	1.517119173	0.8229946	0.63627388	0.821826036	0.57000762	1.626496058	0.592834032	0.7769476	0.93299022	0.726375893	0.59528773	0.95751549	0.6112167	1.56872009	1.169817064	0.458992447	0.8414251	0.877132527	1.381365004	1.186383903	0.64765035	0.606933529	0.6454349	0.97326828	1.23250275	1.12598359	1.015506	1.652863981	0.64868836	0.57452536
HSPB1P1	3.99558704	3.866972385	2.987398601	4.8618744	3.801535762	4.37216443	4.57502449	4.105934904	3.039824111	6.043176801	1.09070323	4.659920026	3.63134666	5.48206252	3.28005576	1.67234603	4.96242971	1.826527	6.28964969	4.488131738	5.405682	2.63166821	7.213210744	6.26448221	6.768021612	4.458339736	2.837999748	3.59372905	5.088824646	2.5138441	5.09484421	4.28438412	3.182531033	1.727165348	3.834190643	4.371053	3.628049087	1.55869724	2.361110423	2.56185389	4.170981414	2.47612065	3.30542608	2.97566151	6.9696005	2.449225	4.724597431	3.17416538	6.4467997
HSPB6	6.76802161	8.885578547	7.308796538	1.41428873	0.419264879	2.18975272	1.782956394	1.887826521	0.70786092	1.261380215	0.92841258	1.239376295	0.53546297	1.530055	3.688982492	4.852690447	1.7695708	1.703284	1.32816577	2.184066086	1.004786	0.16673104	0.71526321	1.20039518	2.643205695	0.632551783	2.578119179	0.74037698	1.018710063	0.29739991	1.08986302	2.1455249	0.427373431	1.080290744	0.290918589	2.300768	3.841595268	5.840160211	0.259934572	0.18808846	0.369537179	0.41732606	0.6926322	0.700732	2.22317478	2.958829	4.311550582	2.63395091	2.3259802
HSPB7	4.31008317	5.691542218	5.64489008	0.25184763	0.116894624	0.03693627	0.367554133	0.403091562	0.296794489	0.577696237	0.19118067	0.390309851	0.13654833	0.15076868	0.098772446	1.029854669	0.49788413	0.2733803	0.94893722	0.401279931	0.5551804	0.13678401	0.440363027	0.24565222	0.525433264	0.360684685	0.268909854	0.74069655	0.328268402	0.25252674	0.21282481	0.55358834	0.188380623	0.154604519	0.115101829	0.3394625	0.818138296	0.210954198	0.1606845	0.10920643	0.132758777	0.83334384	0.28710357	0.37634018	0.94893722	0.4379304	2.33520472	0.38315776	0.0864638
HSPG2	3.13958451	6.138241805	3.944398514	1.89960898	2.701367198	2.77699648	2.343843179	2.652575112	3.142829317	3.029717996	2.91079857	2.972902675	2.5949786	2.68072804	3.237521119	4.972901918	3.91500007	2.505042	3.48816939	4.14759362	4.187157	3.27515778	2.745668741	1.0353579	3.317101675	2.936466497	2.968360037	1.05510937	3.368020568	3.52993844	2.17923181	3.70157524	4.030620852	2.864118215	3.036654842	3.417642	3.156091877	5.415886794	1.932163195	3.73811991	3.915437231	1.795042	4.35897148	2.93919197	3.51222676	2.956407	3.805146185	3.46356708	1.34870703
ICAM2	3.40087637	3.41164449	3.376295567	0.74495843	1.154216941	1.16261482	2.236882529	0.315681369	0.64271554	1.168367793	1.85563906	0.491949418	1.02540404	0.61676361	1.159561104	1.074442051	0.93812255	0.7969993	0.72922386	1.311223623	0.6061316	0.84948882	1.026305119	0.75973138	1.495276614	1.721258524	0.75345787	1.97211588	0.59350494	0.71680545	1.00300787	0.31662197	1.19889502	1.066111553	0.593776886	0.7726699	0.708026039	2.321439724	0.820231208	0.51317032	0.897620608	1.00324914	0.80553633	0.92016808	0.69594725	1.409673	1.403717236	0.63367442	0.19850625
IDH2	5.02870133	4.620125353	3.43546659	5.12329813	7.615287929	7.09448508	7.385612895	6.751214507	6.358172938	7.442458624	5.43872858	7.489062928	6.51099487	5.96180601	6.060259857	6.19250126	6.8309494	8.014134	6.02058268	6.287299165	5.975746	5.41828515	7.91753508	6.16692955	5.643658037	5.822859989	6.816021322	6.28512063	6.516282174	5.17419927	6.68096154	6.0431768	5.583804181	7.944340965	6.610695116	7.103414	6.314490253	5.777109618	5.0974747	6.14219707	5.777109618	7.4254936	5.9076865	4.87703335	6.43914666	6.220502	6.819608642	7.1611372	6.73882338
IDO1	3.43690023	0.460178884	0.869353979	2.03693363	5.395710278	8.61366449	7.576107843	0.535725199	1.486993799	6.754540234	3.44605037	0.480601773	3.60499748	5.9110452	0.558175591	2.738685759	4.4473184	2.105631	2.55111583	6.751214507	3.856513	7.74034895	8.090737612	5.2962066	2.031327268	4.947335796	2.260371504	3.9427391	2.184349493	2.68072804	8.20888162	3.31344795	5.636893094	0.485978597	1.874180917	5.876735	2.468730568	4.595336484	3.035347042	4.70130868	1.659529504	3.54357841	3.38818983	2.83911208	0.94375056	6.251275	2.953653498	7.97063617	0.97926855
IER5	4.2513093	4.053342456	3.879962549	5.00139936	4.328604034	4.24188156	3.779378181	4.884035688	3.580735481	4.992589848	4.83197743	5.129711416	5.29195285	7.41981106	3.059901832	2.613590811	4.93372762	5.816654	6.59018102	3.99011124	5.591545	4.35203164	4.547996306	4.34479135	4.6437422	4.475826494	3.734170655	4.67556033	3.698461154	5.3640975	4.60608908	6.07155485	4.188103584	4.11166775	4.897693121	4.643128	4.387436234	3.096363193	5.991712226	5.22706238	5.364097504	3.25043455	4.62012535	4.99974866	6.71238424	3.692789	3.876898157	4.50200804	5.43532093
IFFO1	2.03723462	3.28998331	3.060543546	1.08939922	0.555399446	2.11165455	2.800616657	0.616893698	0.646269798	1.080733082	1.62258909	0.603838483	0.93946424	0.89762061	0.675076298	2.070779595	1.65405311	1.139545	1.34842098	1.621732786	1.151125	1.95001824	1.743435431	1.76551222	1.523837242	1.142176792	1.179255499	1.97067024	0.882063194	0.88103815	1.26797595	1.03352353	2.051729843	1.142176792	1.173632053	1.13331	1.098557757	2.395366747	1.331539552	0.67814036	0.912008269	0.69633424	1.10717485	1.32296134	0.71695327	0.9765114	1.666755486	1.69813985	0.4061805
IFI6	6.14219707	6.587077922	6.513524346	8.7838169	9.848486549	7.80230904	9.289716244	3.921723525	9.342977579	9.262460729	7.70478469	8.36605541	6.82346246	7.41375748	6.142197067	7.621769866	8.65928956	9.984545	9.76682772	8.286170787	10.23318	7.89127582	8.491210965	9.12401547	7.357522451	8.110442435	9.040644758	8.94075617	11.71732441	11.96192003	8.31971854	6.82723022	9.262460729	4.291028711	9.76682772	9.289716	7.227536523	7.96239576	8.885578547	8.90352524	8.263918698	6.89308107	10.34780243	5.88638123	5.10206608	8.979498	7.257139464	8.2639187	3.93342346
IFITM2	7.60289784	7.436656804	7.615287929	7.51332667	5.658941851	6.68713108	5.919487687	3.447158785	3.373882961	5.609026517	8.94075617	4.452631281	5.37800492	6.68096154	4.68160894	7.407797985	4.24831267	5.244952	6.34377284	5.246070973	5.323954	7.71152035	4.82287136	6.14835449	4.803501111	5.006324227	4.926710858	6.9696005	3.768084172	4.3862979	4.9583257	4.53642147	5.961806012	4.394986419	4.267462065	5.545481	3.656751163	4.832713693	5.321761858	3.97466899	4.428678103	3.91415368	6.80894022	7.07731167	4.73386995	7.246716	5.530462498	5.31581337	3.42159519
IGFBP5	6.67461815	9.191446862	8.014134495	2.05231133	5.581299708	1.62114099	3.885262707	1.481000523	4.009315937	4.782837316	3.59784258	2.140606107	1.83206454	1.99349124	1.373856956	6.881491705	3.63731894	6.434045	5.47081281	5.116405277	2.86041	1.89046907	2.742739834	1.09997476	4.144765129	3.811664007	5.944841119	6.05079095	4.412553672	2.10845371	5.58380418	1.67691313	5.777109618	5.541739833	0.23807037	3.353025	4.462450982	8.071605121	4.911577098	1.02227924	1.451098989	5.12329813	2.76711259	5.24810696	3.7408984	3.209704	6.188196737	2.97230725	0.46832158
IGFBP6	7.36301124	7.396822349	5.735878656	4.01153953	2.272920836	2.78085827	3.335901242	3.053433393	1.314958627	2.350704948	1.91021005	2.297382136	5.67697587	7.17488165	1.342242816	6.48347681	5.41937644	1.942108	4.75729255	3.855712361	2.800333	5.11382418	1.386882885	3.44897303	3.583718441	2.371367533	1.791548223	3.81617352	1.901079879	9.68715484	3.80633163	3.69582907	6.486332315	2.503564018	2.182420405	2.5953	2.385631211	2.763526182	3.095096735	2.94631714	3.961353126	4.57440943	5.71136074	4.40155151	2.9705033	2.223786	4.593473776	1.27671844	0.87110762
IGFL1	0.74741152	0.122135093	0.031154594	3.73142129	0.482079754	0.30910792	0.459958444	8.388609507	2.797012537	3.069809603	2.58767822	5.995447425	4.17683411	6.37301191	0.124876796	0.444466209	5.95833179	1.760433	7.97063617	1.018049486	0.4378707	6.85943173	1.41779441	7.92621357	5.549270203	1.434562187	0.093467742	5.94484112	4.942446379	5.41588679	1.66931033	5.05072621	1.401011723	0.204858277	0	3.101483	5.653221429	0.608453604	1.951115803	5.14405654	2.401029849	2.08827459	9.93692786	8.75108986	3.52489455	1.030556	3.475612103	1.74769576	2.3016459
IGHA1	11.71732441	5.552993274	6.260015737	7.2881191	9.000092684	11.1180304	12.83791535	8.68950806	9.984544928	8.613664488	8.73464448	10.53520641	5.9705139	5.99171223	12.24328333	3.386510091	6.94287539	10.80728	3.88609531	12.101144	4.900756	8.45213615	9.490574249	9.10220729	5.995447425	13.25266648	7.655582465	12.41721486	6.296429225	4.33772648	9.68715484	2.73169669	9.519377443	1.909596571	4.824230933	11.29999	6.395356686	9.549747805	4.428678103	8.55892218	10.46944659	2.24862924	6.93911445	1.49333752	5.2320629	9.936928	7.755249645	10.34780243	7.1611372
IGHG2	8.49121097	4.075692755	5.248106965	6.66198531	4.507059492	7.67654545	11.61295533	5.524290214	9.848486549	9.372543961	9.28971624	8.659289556	4.97368226	7.29858924	9.215235613	1.867716127	6.22505232	6.893081	4.05066749	10.73838959	3.499121	6.88906479	6.76107286	8.14892972	7.834379566	11.61295533	8.8170019	13.25266648	6.431415204	3.77289295	8.62912913	3.2427276	8.505419614	0.598845133	3.312193372	7.595943	4.738833125	12.41721486	2.126022034	7.8181474	8.330628045	1.2533266	7.22753652	8.14892972	3.38651009	5.564385	5.112042976	9.26246073	7.00114126
IGHG3	8.13910247	3.774091072	3.483723217	6.06401069	2.616471673	9.12401547	9.400559119	4.773379291	7.621769866	9.215235613	8.0325402	6.201231584	3.48236583	4.73247604	9.082022121	1.109054313	5.31153497	7.763142	3.40159914	9.215235613	4.129238	6.81960864	6.634902513	7.29858924	6.416095976	8.68950806	6.946544372	10.46944659	4.488716344	2.21449321	6.64981156	2.3902268	8.720428952	0.694869401	2.457872055	7.001141	3.689358288	11.2080764	1.851528981	5.1551552	6.855807331	0.96721416	6.66526929	7.50098972	3.52261642	5.924594	4.949767835	7.20827846	6.41877034
IGHG4	9.10220729	3.104337123	4.061070555	7.07731167	1.289955483	4.58524256	8.867949059	4.771418117	7.576107843	11.61295533	6.53551013	7.340860258	4.78633592	3.47028585	4.84388792	0.681697841	4.70270424	3.39266	2.5169956	7.648410796	6.303131	3.34613735	6.569483939	6.38022397	7.802309037	9.725815966	5.248106965	9.23786692	5.089628277	2.7910445	8.28617079	2.35070495	10.1794265	0.604996021	2.327170262	5.068603	2.028737513	8.376234055	2.071075261	5.25906751	8.940756167	1.15361299	5.27550086	5.87990811	3.796196	3.478861	4.595336484	9.54974781	5.67139295
IGHGP	5.79510238	0.700267611	1.859342166	3.65446195	1.28341417	4.3769577	6.134355197	2.17813419	5.689938336	6.76107286	6.36324286	4.731803154	2.64443452	3.8714851	4.958325697	0.47468112	3.13447045	4.785623	1.79710888	7.628538051	1.6092	3.23620194	5.441032359	5.89745934	4.145677103	8.032540205	5.094844215	8.97949779	2.629934567	1.45191935	5.68550669	1.05134216	5.269492609	0.135910648	1.354171483	4.333537	2.317232754	9.372543961	0.387069911	4.22502336	6.091323123	0.56178254	4.81639546	5.71553108	2.08109777	2.572611	2.087710858	5.9382596	0.78377538
IGHJ3	4.41691769	1.83665941	1.178186044	3.28232173	1.31107138	5.7669152	6.728771896	2.225164205	4.236432368	6.785236322	3.8972284	3.016103378	1.35613601	1.19461972	3.611797352	0.703640085	1.46039281	2.700756	0.71428547	5.830430002	1.046394	3.06148147	4.95664837	2.61918609	3.478130308	6.500042992	3.487780393	5.95833179	1.92454287	0.65222176	2.95640715	0	7.425493599	0	1.436048093	3.85077	1.680512212	8.042070889	0	4.26071326	6.201231584	0.65838722	2.5304007	3.35157659	0	1.832357	3.177747763	4.00397109	1.42526147
IGHM	5.82432435	3.401954663	2.823391088	4.47465025	3.444004917	9.42922601	10.80728123	2.719836563	4.502008037	9.808836517	13.25266648	2.142617468	1.43936939	4.37271461	7.615287929	1.502180382	6.26899256	6.416096	0.83240499	7.569899072	2.317095	4.36942385	7.609475084	7.21321074	3.662847028	7.001141262	5.590282993	8.70468036	6.073404333	0.67466131	6.92344475	0.64975081	8.263918698	0.274169128	2.069605321	6.158911	3.070460372	10.23317644	3.452109636	4.39233876	4.330220967	1.06219262	6.84893447	5.47697136	3.3851654	4.910034	5.248106965	4.55481474	5.75938937
IGHV1-18	5.23112397	2.381292508	1.164258319	3.94101113	3.528497337	6.8309494	7.472067206	3.350852247	7.170415862	8.979497787	7.72551042	4.688342705	1.85124671	1.92139955	5.444432873	0.49463431	2.84029517	6.229424	1.7104026	8.388609507	2.483577	4.61701445	6.494765542	4.10218392	3.964917329	7.346414038	4.257853625	6.93520523	3.481373785	0.77528882	6.15891089	1.00644886	6.312438048	0.19184556	2.142617468	6.748125	3.096672251	8.129555334	0.911632398	4.3389056	7.45451407	0.82200328	5.59953327	4.95588135	3.62913094	5.20397	3.766837138	5.44908725	2.73519993
IGHV1-2	4.66765334	1.599814304	0.312888753	2.72423852	1.022988202	5.50462188	6.962234307	3.288985438	5.210059804	4.554195379	6.86690259	2.346702079	0.62596603	0.80008804	8.388609507	0.703039845	0.14845013	6.296429	1.07179916	8.439150872	0.3422931	3.02840071	3.277472293	3.39439193	1.093896637	7.697872514	4.122092874	7.09904772	0.17947303	1.05067619	5.67417877	0.41647726	1.259573985	0.064734531	2.014093742	4.870981	2.992318745	0.800258848	0.696408042	0.15793167	4.687681076	1.20212506	3.63433675	3.56694964	1.19914589	1.767243	3.549242666	6.06588039	2.2857649
IGHV1-46	3.8719023	1.358141766	1.199145891	2.71107887	1.726890613	4.00484206	5.966779686	2.099098584	3.209060831	6.456993316	5.69154222	2.935307941	1.90651413	1.03784787	5.909316933	0.383683897	1.72916762	2.264964	0.73852103	7.513326666	0.4256991	3.43798381	2.621244434	2.69938094	3.520761044	6.467391346	4.145677103	6.61692291	1.825529512	1.16172909	2.33856193	0.07815164	4.958325697	0.200333709	2.342356301	3.944838	2.164343778	5.856242746	1.299312951	3.01265433	5.965246173	0.31967363	4.72213791	4.91228904	4.0356709	3.44605	1.733414832	4.34326297	2.08109777
IGHV3-11	5.28256269	1.596395506	0.845697818	2.99571745	2.621538409	5.28461437	7.013721354	3.421245683	5.569657058	6.518838927	8.33062804	4.022895958	1.12974399	2.75822221	7.193522531	0.44193943	1.9589458	3.545092	0.41946588	8.148929716	2.40415	4.10218392	2.756167206	2.86258192	2.966812187	6.80226234	3.09736984	6.40570235	2.147857387	0.7871962	4.02244377	0.28827443	5.496283349	0.221159809	0.916859981	4.595336	1.555604392	10.46944659	0.81191912	3.03282269	7.026741059	0.29679449	3.52333833	5.90087236	1.52837513	4.068012	1.685693907	5.65752593	1.83493119
IGHV3-15	5.23683051	2.081400246	1.360664584	5.01952578	1.98383863	6.29198088	6.722243304	2.678355415	6.370547212	7.073203823	8.29802539	4.23390208	2.63574955	2.22658073	5.907686505	0.502976655	3.4001962	4.641744	0.51632135	8.402608539	5.073085	3.66480912	4.485721961	2.61616281	4.349780383	8.208881625	5.999092573	7.32984988	3.5458681	1.21800603	3.95438461	0.11624282	7.134145254	0.123051911	0.969990968	5.099298	2.392193984	6.220501573	0.326440459	4.24934541	6.709418181	0.24569903	4.15585565	3.96448833	1.55115947	3.499528	1.815018145	5.07044569	2.72875502
IGHV3-21	4.91522242	1.699281502	1.439369386	4.03474538	1.66370336	4.79492987	7.17488165	2.946010305	4.972108814	8.518483244	7.84128732	3.724434548	1.67069217	1.52079142	3.993300703	0.401583092	2.82852315	4.481619	0.89806787	8.168198668	1.271867	4.17535778	6.047131558	2.95581638	4.330220967	6.421044679	3.988840797	6.8057296	3.060252242	0.55590472	4.58768615	0.484247	7.88274138	0.124976501	1.050208474	4.408144	3.782950808	10.03194172	0.73233803	4.72588878	5.728707448	0.40110804	4.79272637	6.28512063	1.24201161	4.487538	2.20323356	5.05428091	3.14959338
IGHV3-23	5.9705139	2.383562941	1.886654711	5.2765506	3.82800209	7.30879654	8.139102475	3.696577784	7.208278461	8.903525238	8.11044243	5.319757996	2.99494416	3.01759835	7.525345174	0.967657712	4.76934216	7.531575	1.89534297	8.960044532	4.707314	4.7066447	6.011350304	4.99176636	6.130170656	7.96239576	4.793532455	9.08202212	4.176331002	1.41779441	4.2966429	0.91634018	9.342977579	0.182041842	4.467413201	7.550683	4.24934541	10.95660229	1.921954647	4.79196759	7.841287317	0.66998812	5.96677969	5.49749186	4.81706509	4.335586	3.326702934	6.45998013	4.07079544
IGHV3-30	4.05971038	0.964681821	1.857339475	4.25834538	2.963065065	4.4991111	6.194584423	2.639077489	5.219020803	7.669411584	7.87423983	4.041491482	2.22034823	2.2193117	4.779171648	0.509034274	3.24241873	5.023702	0.65859198	7.602897836	0.8030705	1.88870261	5.142239847	3.79330953	5.049886382	7.112338176	1.652037161	7.4254936	3.425707816	2.58326638	4.01021975	0.646512	6.16692955	0.124702834	3.170980477	4.50375	1.801638246	9.581286678	0.87851007	3.14629157	5.884808849	1.03925437	5.35096672	3.91675743	1.83151756	3.716645	1.328927108	5.721417	1.88007517
IGHV4-34	4.27448034	2.553334321	0.647435724	3.32572504	2.145805305	3.97159783	5.642224038	1.826957532	4.36566041	7.357522451	5.61955875	3.193679129	1.57242933	1.71722928	4.413651323	0.544870318	2.86471907	4.139234	0.55335204	7.953279461	3.153522	3.2633557	4.597222531	2.79645566	2.871950881	7.2881191	4.47525569	6.92723476	2.977621343	1.18613009	4.19253758	0.12602843	7.277725413	0	0.695163471	3.617104	1.953509038	8.263918698	0.830309729	2.99751839	4.428145457	0.26624972	3.60499748	3.95126357	1.39713941	3.631728	2.503269746	5.4113741	2.20093388
IGHV4-39	5.86865422	2.817073939	0.962985894	5.77566409	4.173353928	3.78977834	8.25282067	4.064742762	7.357522451	8.68950806	7.34086026	3.573704281	2.9705033	1.71722928	6.158910888	0.627195092	3.8251804	7.165678	1.19841658	8.479153973	2.569641	5.38032495	6.240387687	4.68229072	4.551062296	8.219419702	3.649550043	7.477735	3.814127742	0.92926628	4.38577571	0.72401554	8.439150872	0.063511543	0.989175355	5.638158	5.39897554	9.848486549	0.841990871	6.11666841	6.87779871	0.6153947	6.67151263	5.74463633	1.60778426	5.351945	4.055116966	6.11266215	3.69505027
IGHV4-59	4.64110849	2.230038854	1.148105263	3.67706992	2.57404105	6.40299532	7.241844529	3.15185174	6.006151583	6.798827098	7.95327946	3.015480926	1.77749271	1.5333531	7.506460633	0.240573861	3.66249774	3.935278	0.33286217	7.711520351	4.608736	3.47525858	4.023839854	3.20177893	3.037268934	6.812403324	4.265849137	7.19838262	2.670271508	1.63130746	4.74312231	0.50260184	6.264482206	0.15891351	1.55142366	5.174199	2.067331055	8.25282067	0.826681881	1.89632166	6.555273461	1.02444664	3.63508346	6.0009325	2.42881898	3.702361	2.876119294	5.84016021	3.19298429
IGHV5-51	6.46479536	3.093136763	2.732272311	3.93392228	2.851228384	7.89127582	9.000092684	3.473777565	7.655582465	8.36605541	6.29412685	5.296206602	2.71409658	2.74566874	8.465303066	0.895191187	3.24143041	6.923445	1.08533239	8.867949059	2.162887	3.86697239	5.163681169	5.00881164	3.409188106	8.426982476	4.267462065	8.19894174	3.282321732	2.29248153	6.40570235	0.74275502	7.563409232	0.802329774	1.478019558	6.251275	3.206757934	12.24328333	1.182413478	10.23317644	7.642234242	1.47748015	4.04149148	6.21011163	1.95882051	5.430625	3.368717651	6.29866306	3.23288046
IGKV1-5	6.5928548	3.214942872	3.420181724	5.11204298	4.562065101	8.50541961	9.10220729	4.04923954	7.232486214	9.168197758	8.50541961	5.664613233	3.24638549	3.32466014	9.10220729	1.965770762	4.11213017	5.782938	2.25599229	9.372543961	2.323713	6.2426336	6.073404333	5.20092804	5.981058178	8.885578547	5.356282304	8.50541961	4.041491482	2.98801915	7.54420722	0.88901188	7.576107843	0.293068898	3.976077464	6.097202	4.125426227	9.76682772	1.110260643	5.84790151	7.717799636	0.26672036	6.0026292	4.57383107	3.09344551	4.225518	5.09929832	7.67654545	3.93571649
IGKV3-15	5.49396694	2.188050622	2.186617795	5.92278686	2.923566413	5.60353254	9.040644758	2.840585424	5.476971358	8.110442435	7.94434097	5.107011716	3.11965106	2.77787083	6.640753887	0.702731555	3.01579284	4.622518	1.80367038	8.240878046	1.958398	3.38101989	7.73331292	4.45200889	4.312606881	7.077311674	4.965625363	7.38561289	3.286650987	2.47243647	5.57588952	1.3832993	6.22505232	0	0.728676318	6.242634	2.841451784	9.000092684	1.197311694	2.81648381	7.156205568	0.71834308	4.49566851	5.06351096	2.69495843	4.341078	5.318849195	5.51938289	3.77976911
IGKV3-20	7.44245862	3.705113845	4.007953921	6.2426336	4.765516986	8.07160512	9.76682772	4.452008893	7.628538051	9.725815966	9.93692786	6.421044679	3.74652149	4.38577571	7.232486214	1.133309982	5.25402863	7.704785	2.56305718	9.650550808	6.859432	6.19023091	6.870364615	6.63777318	5.912680443	10.23317644	7.368879871	9.89040195	4.749876091	3.28094959	6.51628217	2.78686092	9.191446862	0.487851272	2.536785169	8.571313	5.590282993	11.96192003	3.1673085	5.2805135	8.110442435	0.71518363	6.64981156	6.43650027	5.38141549	5.614158	4.856550073	7.64223424	5.52182538
IGKV4-1	6.63777318	3.472715902	3.123738511	5.91442586	4.409260888	6.66198531	9.68715484	3.977391126	6.331689975	9.457085323	9.65055081	5.161726368	3.68659491	2.67042956	6.575040316	1.706353946	5.37911943	5.606245	1.13381171	9.168197758	5.073881	6.36559115	7.272828316	5.63689309	7.413757483	9.000092684	7.129641194	8.88557855	4.935289571	2.45414543	6.56948394	1.61598141	10.23317644	0.497091018	2.401291132	6.17325	3.610257135	11.50968992	1.841893086	4.43647175	7.267390169	2.58918745	5.95502451	5.86865422	2.90033893	5.122486	4.723988374	6.73553954	5.12329813
IGLC3	8.45213615	4.229005338	5.07654685	6.54375282	4.889301388	7.84922884	9.650550808	4.898511982	8.148929716	9.76682772	7.02674106	4.166612236	4.88095193	5.27752883	8.45213615	1.630751613	4.29876249	6.351025	3.54140958	8.799110753	5.082802	6.33890076	7.237161218	8.53142801	6.285120631	10.34780243	5.955024506	9.84848655	5.526706201	2.89882691	9.98454493	2.16316485	7.900154161	0.729815298	2.75822221	8.014134	3.566949642	9.890401948	2.336025831	5.45142582	8.751089864	2.0355179	7.66941158	8.30927378	2.01175402	7.081519	5.285706153	6.55527346	7.04399813
IGLV1-40	5.93302571	3.537391241	3.259703963	5.05072621	4.315811659	6.78859002	8.783816905	4.230896165	7.866528792	7.89127582	6.05274939	5.678378037	2.57083581	3.10592864	7.97063617	1.173376817	4.14112668	7.28306	2.20811206	9.457085323	2.347283	5.40457893	4.998988628	5.67697587	4.155855646	8.353548816	4.434198402	9.80883652	4.411392657	2.53442192	4.79849171	1.71693099	7.90834227	0.62726306	1.872554616	6.444379	3.696150801	9.168197758	1.055775211	2.2041038	8.129555334	0.70325557	6.74178271	6.39535669	2.56649525	5.224107	3.61864045	7.09904772	3.10148299
IGLV1-44	5.45930932	3.239804137	2.241125633	5.14048781	3.832967982	5.60215243	7.35211242	3.82800209	6.220501573	7.926213574	6.99704189	4.560833419	2.24716066	2.30450981	8.599040575	0.75869794	4.26746207	5.231124	1.75305427	8.629129127	2.628765	3.40574778	4.074380482	5.61819051	6.095211352	8.240878046	3.442910033	7.29858924	3.882028307	1.76610587	4.85797667	1.20964587	6.958248595	0.168890956	0.739361874	5.140488	1.935591982	10.34780243	0.240915301	3.51758349	7.413757483	1.79447108	5.16074396	5.29403559	0.55750203	5.672803	3.052155026	6.14427038	2.77188572
IGLV1-47	5.7921979	2.303383016	1.975008219	3.92396897	4.252317248	6.40040204	8.319718537	3.171323579	6.054723157	7.2881191	5.1250944	4.127392219	3.43063986	2.08055168	5.221062837	0.681219879	3.42441215	5.022864	0.98687821	7.794692201	0.8431703	4.36673006	2.738386481	4.35525016	4.419193291	7.662710796	2.32172472	8.51848324	4.073488116	1.41073979	7.97063617	0.50844957	5.881494151	0.480316091	2.153306021	5.250076	2.482384136	9.124015469	0.767489251	4.77271616	6.037553688	0.70325557	5.16934996	5.3736415	0.97453203	4.447318	2.530400699	5.81983142	2.08080988
IGLV1-51	6.03175719	2.709908446	2.261246277	4.77204703	3.277837475	5.64222404	8.76633923	4.488131738	5.951680906	7.88274138	7.19838262	5.190024274	2.46293454	2.25979052	5.810883143	1.019376371	2.67132195	6.791731	1.49347897	7.669411584	1.767796	4.78913306	5.357336432	4.67176569	5.418285149	8.921556594	4.940012083	9.00009268	4.072180545	1.6321535	4.74862047	1.18575237	8.45213615	1.667438544	1.394079238	5.632946	2.692351546	8.415422937	0.548434164	9.68715484	6.725447613	0.64602835	8.08094928	5.0312967	1.39713941	5.32514	5.135989177	6.18385398	3.03345158
IGLV2-11	5.52797915	3.008907631	1.728064079	4.71610409	3.256398113	6.03465085	7.448308261	3.722412038	5.443248553	7.874239826	6.30093715	5.098377444	2.15755627	1.01949048	6.128254211	0.622563805	2.40781714	5.296207	1.05272948	6.911880221	3.523003	5.52429021	3.467473409	3.94566505	2.564747802	7.771727352	4.348697605	7.87423983	4.058762565	0.92410238	3.20359453	0.60391349	7.198382623	0.067673703	0.837160046	4.846835	2.184066086	8.629129127	1.579286604	3.55662016	5.912680443	0.09029626	3.33656717	3.44752387	3.49774463	4.095989	2.08365367	5.71829088	3.07364855
IGLV2-14	6.55527346	3.442910033	2.453230591	3.63134666	3.63546022	8.13910247	8.571313254	3.68659491	6.781648989	9.060661391	7.62853805	6.045148057	2.97597672	3.48445839	8.168198668	0.935737108	2.45414543	5.207042	2.26410611	8.833256575	2.981252	5.24280161	6.14643826	5.75338027	4.71538527	8.023045845	4.111228088	9.98454493	4.010219748	1.4210715	5.85923876	1.93359899	7.28305969	0.132758777	4.171506976	5.801302	3.497414426	8.36605541	1.573556207	5.72575973	7.129641194	1.31258552	5.92113695	7.00951155	2.76918565	5.097475	4.559696602	6.64389	3.63433675
IGLV2-23	5.75480796	3.128512843	2.673666054	3.30718885	3.30684242	7.23716122	8.240878046	3.907860916	6.257767765	7.771727352	6.14427038	4.379661557	1.52690273	3.13414478	6.329126663	0.688548878	4.8762461	6.02238	1.32474788	7.436656804	3.492385	5.47697136	4.263734962	6.28293726	3.621115762	8.629129127	3.087376678	7.55718135	4.38129112	3.49519443	8.85074597	0.63825017	8.402608539	0.208909548	1.74287658	6.31449	2.634825929	8.274789087	2.058103397	3.91328364	6.771325887	1.3034558	5.85923876	7.86652879	2.53620208	4.68093	3.358192367	6.38520485	3.36120083
IGLV3-1	6.12450558	2.082243256	2.607777821	6.03940952	1.933313932	3.40574778	8.704680357	1.758179771	6.085454905	7.385612895	5.73013688	4.782076309	2.0355179	1.88035601	7.628538051	0.343608612	2.529806	2.995717	0.94862667	7.324686705	2.580089	4.25432625	2.661945213	4.0469533	5.534339945	6.889064788	4.357375822	7.44830826	2.207842076	2.09278875	2.8849001	0.68965418	8.885578547	0.068085599	4.056038933	4.424234	1.498826301	8.783816905	0.430009494	4.94408413	7.531574974	0.18236902	3.20906083	5.26650481	2.26840108	4.054219	2.477228172	5.23683051	2.42615212
IGLV3-10	4.54986998	0.686977928	1.211931802	3.34036143	2.175312305	4.18318517	7.77964285	1.052510039	5.700170035	7.017920802	6.16918044	3.699638298	3.15704075	0.93009385	2.675148075	0.045780518	0.78240793	4.226488	0.4953357	7.340860258	0.1017567	3.92041743	3.347464183	4.99898863	1.96033397	7.500989717	6.87779871	7.58918209	1.001396488	1.06491431	4.0591954	0	2.740209323	0.138229765	0	4.83946	2.53827198	7.818147397	1.007644051	3.17288491	4.624383861	0.36140332	4.12591944	5.01788128	0.7065092	3.38102	2.142915141	5.00388826	0.97967544
IGLV3-19	5.75633481	2.935605075	2.96616736	6.64653592	2.72221546	4.74924164	8.54458559	4.029735165	6.000932498	8.644589041	9.58128668	3.786589285	3.06054355	7.39113906	5.016231076	0.312092986	3.49843597	4.381819	1.50890409	7.576107843	7.277725	4.69995516	6.11266215	4.8379046	4.534571446	10.46944659	4.072180545	7.83437957	5.712832064	4.00843724	5.27355102	3.28665099	8.479153973	0.671987902	1.906800191	6.993313	1.987704282	8.330628045	1.570569013	4.30592912	7.048223221	3.58958936	6.64075389	5.48911079	2.23311647	3.799115	2.635749549	8.1197133	3.87648199
IGLV3-21	6.52976964	1.869161649	3.360160978	3.87277164	3.075523271	7.14753098	8.286170787	4.465383477	9.262460729	8.376234055	5.84640961	5.607596303	3.4873811	2.59907192	6.102927723	1.390885899	2.58388239	5.148701	1.18515484	8.341435724	1.445075	5.70289329	3.871068992	5.83359586	3.876079315	9.040644758	5.274605778	8.61366449	3.851199253	2.00509402	7.63540194	1.05577521	7.609475084	0.584587877	2.057957908	6.472848	3.930065815	10.1255791	0	5.32176186	7.97063617	1.56591065	4.76008661	6.78164899	1.92111579	4.685711	3.778979505	8.29802539	3.39713172
IGLV3-25	6.33636419	3.468541132	3.907860916	5.93650434	2.599368076	6.24038769	8.68950806	5.278569598	6.136183592	7.818147397	5.6315621	4.052008702	3.4756121	3.98141066	6.911880221	0.684795371	2.51208678	5.3661	0.86076007	8.531428011	1.686541	4.74734571	4.262288778	5.45142582	3.885705297	8.36605541	4.393903493	8.72042895	3.488829142	2.73664719	6.37301191	0.79142014	5.769817201	0.392574508	2.107271859	6.266712	3.450355394	10.87948231	0.075937937	4.14065858	8.799110753	0.92615086	4.61123618	5.47811084	2.95171392	5.84016	2.126852343	6.57767876	4.75394424
IGLV4-69	4.40039929	1.61084887	1.496605154	4.96081957	2.41924623	4.15398511	7.069129405	5.0974747	7.589182089	7.589182089	5.92968804	3.516503601	0.78702058	1.45521137	3.527745315	0.560781373	4.71060931	3.085847	0.21000876	8.309273784	0.7538163	2.89761117	4.075692755	4.09934032	3.355019362	7.193522531	2.584475114	7.32468671	3.515439242	1.15572784	5.83359586	0.12055872	8.198941742	0.188243254	0.929074382	3.808342	1.291749707	11.29999425	1.033744599	2.6167681	4.75192	0.17354234	4.12020707	3.27887377	0.76839815	1.678849	3.015192534	4.95745596	5.4102575
IGLV6-57	4.96804927	1.67178075	1.658935128	5.33681159	1.297510203	6.15686331	7.272828316	3.264344261	5.23297312	6.348626342	4.16607913	2.846009342	3.10433712	3.09798459	4.420328505	0.553588335	2.70166821	4.674292	0.38934971	7.380095342	1.379733	4.54739672	3.744942303	3.46498213	3.209703642	7.407797985	3.431329313	8.02304585	2.149895018	0.58647009	6.63180137	0.87834737	7.55718135	0.128891351	0.855284494	4.148548	0.701717203	9.191446862	0.755249067	3.50823612	5.463907563	0.33740379	3.29167765	3.20243193	0.91499788	2.727533	1.622858786	5.1999388	2.99719931
IGSF3	1.63243517	1.177328811	1.781193376	3.23453515	1.697297647	2.90123852	3.222196431	5.307355859	5.295195014	4.30137668	2.96065505	4.553593054	4.47701332	3.31845628	1.410226464	2.784179346	4.73450794	3.761639	3.77656045	4.843190236	4.745171	2.27776516	4.293635851	2.88917866	4.007509436	3.213024688	0.625551915	2.20180353	5.235827373	5.23112397	4.49507012	4.67366677	3.208058539	4.235888264	3.127547716	4.511152	4.322853705	3.421595188	3.370464692	4.63676678	4.578626301	3.13863713	4.36394406	3.37318573	4.71610409	2.453231	4.437644756	4.91522242	4.01698873
IGSF9	0.44474636	0.234035949	0.340583976	3.28126822	3.692788505	5.49628335	3.509000449	3.673551372	5.75938937	3.358832386	1.16027709	4.235888264	4.36338359	3.54697149	2.126560157	2.442048842	3.62280054	3.263027	4.27151435	2.324016875	4.406482	2.50208787	1.79070776	3.38101989	2.3512804	3.475258583	3.06240502	2.81066887	4.593473776	2.92956568	3.63925908	4.31693411	3.135719326	3.754036374	3.414051297	4.353657	2.218324514	2.227150706	2.217413118	3.51183986	3.57998905	3.20937095	3.53955209	2.51838796	3.57884438	2.53066	2.650207001	3.49625448	3.50752744
IL11RA	3.4955574	3.656751163	3.246039243	1.62937744	1.76096008	1.51947227	3.263696637	0.792217298	1.43697193	1.601166809	0.95041694	1.714100446	2.26673676	1.90247422	1.28762516	2.166677341	1.30372243	1.761828	2.11225307	0.95918706	3.266042	2.05961298	1.027423752	2.05751185	1.307303306	1.623407735	2.106996402	1.75451349	1.587715753	1.21880189	2.44344744	2.07218234	1.410226464	1.909905063	2.541775204	1.978677	1.747960454	3.025971726	2.029326274	1.1972056	1.297510203	1.32972786	1.6758072	1.71667124	0.96192967	2.388509	1.779496729	1.85872113	1.59698619
IL1RN	3.711046	0.369194654	0.159587644	4.0469533	1.575025153	6.39535669	2.562468189	6.908169369	4.226488192	5.870363314	3.38412466	3.97208467	5.97738692	5.54800147	3.952111965	0.2610254	6.26240042	1.144335	5.27054365	8.8170019	7.71152	4.27249632	6.649811555	2.65257511	7.048223221	7.203271969	0.915913176	3.81536551	6.220501573	7.74798208	5.05168998	6.82346246	1.884387665	1.698703624	4.024759488	6.303131	7.676545452	2.412553614	5.083728259	5.281562	6.592854803	3.04525716	7.12558315	5.22515708	5.47081281	3.093755	6.29412685	4.38024623	6.43914666
IL20RB	0.77245193	0.439591787	0.433028817	6.33890076	0.368613704	5.40681621	2.838785416	7.222719574	5.213087463	6.715683425	0.8048346	4.017470129	7.48339853	5.36610033	0.389574378	0.172407564	7.69076024	0.5362411	6.931212	6.83467318	6.798827	6.66526929	6.592854803	8.02304585	6.018826241	6.91526754	0.574652683	1.28277257	5.746166411	5.74757665	7.43095271	6.36559115	4.724597431	0.392271349	6.852302044	5.000558	7.222719574	0.676446178	1.09878218	3.34315652	6.989487991	0.71897562	6.61069512	5.27253852	5.84485295	5.852799	4.199389153	5.56180975	6.07340433
IL2RG	3.56168762	1.724350102	1.41212312	3.20341206	2.331451689	6.29866306	6.355828442	2.209027853	2.738685759	4.919882052	5.2867006	2.083101136	3.12254565	5.77566409	2.9892369	2.847554447	4.05288633	3.665953	2.13971436	4.489271587	2.780255	4.64174385	4.676262148	5.51938289	2.859456447	4.331357484	2.403259642	5.34012128	3.206092532	1.52951909	4.39936297	2.71107887	4.88475374	0.700492277	4.736608404	5.154264	3.285312541	5.418285149	4.398195454	4.84761739	2.601667393	2.75024933	5.65453668	5.94327469	2.03723462	3.835051	4.887841408	5.22805285	3.2619096
IL32	3.38176732	2.238610374	2.199755174	6.24910384	4.865594466	5.84640961	6.29866306	3.372846183	2.167838015	4.858730319	6.21011163	4.521242163	4.95431494	5.91268044	5.580019465	3.297377553	4.90075584	3.177387	4.87018815	4.772047031	5.038112	8.0325402	5.900872363	6.75121451	3.663643601	5.714194598	3.1673085	4.89769312	2.95763266	4.73053277	5.74757665	5.15426438	5.951680906	1.970670238	6.649811555	5.84016	3.305426077	5.18447423	3.233850388	5.0652148	4.169070779	2.36026434	4.49686822	5.67417877	4.25785363	6.079582	4.82287136	6.66820781	2.8662477
ILK	3.17386288	5.333615576	3.531785764	1.72572833	2.338825117	1.99521913	1.408327725	1.760154036	1.111713596	1.553418855	2.05431638	1.397537403	1.64170797	1.27414444	2.028169834	2.836975988	1.82496001	2.315068	2.19053206	2.014927718	1.305541	1.9727006	1.501886399	1.11864028	1.407794965	1.874180917	2.167559363	1.66503433	1.909323919	2.76978894	1.29931295	2.71983656	1.675807196	2.200633322	1.741984029	1.271373	1.690504892	1.892814405	1.929587831	1.57782114	1.601735799	2.00265898	2.07654773	1.95473557	1.51151105	1.804248	2.495203343	1.81085639	1.01464957
INAVA	0.91304777	0.040927751	0.039784325	3.56287496	2.612720505	3.60621836	2.282008111	3.694682701	3.749735115	3.630240142	3.24369419	3.768452301	3.97421457	3.28731154	4.010660357	1.217251696	4.77837465	3.307189	2.94631714	4.21941063	5.292987	2.89854013	4.753944241	2.46405582	3.413715277	2.739299592	0.280169503	2.67042956	3.8972284	3.79828174	3.3895649	5.00718883	1.726032168	0.544689149	3.490283577	4.027937	3.365336844	1.760700651	2.038098729	4.21690499	4.754660362	0.63613599	3.19694701	2.22949455	5.2867006	4.075255	3.13928624	2.97354389	3.06025224
IQANK1	0.8256477	0.041100235	0.08412448	3.00925501	3.063043427	3.79177188	1.839006211	4.330808294	4.515338043	3.574089337	3.78701362	4.239433491	5.07654685	3.90481548	3.725993225	2.135946844	3.45324484	5.143169	3.17065171	4.469396166	5.135989	3.28465595	5.15330034	2.98834834	4.505427055	3.691295876	2.189999271	3.38620788	4.27398068	3.16160272	4.16503133	5.39682474	3.317436439	3.155443559	4.670434534	4.847617	4.565852885	0.38156651	3.759616566	4.73592352	5.354103996	3.53955209	4.6749226	2.34817046	5.65752593	3.076145	3.599366264	3.39128489	5.51938289
IQGAP3	0.50705507	0.212936674	0.076370875	3.54108035	3.984017272	5.2715653	2.747818702	2.896382859	5.189107701	3.075227797	3.31812526	4.280688397	4.5510623	4.5510623	4.289979161	2.474443149	3.13603011	4.100235	3.35085225	3.394052035	5.631562	4.0959889	3.620534055	3.39405204	3.330727007	2.815257885	3.078362966	2.51988395	3.275491175	2.77699648	3.73377725	4.25083545	4.213429059	2.992640442	4.743122311	3.924786	4.188103584	2.374828462	4.567078819	3.91284162	3.801535762	2.1786726	3.86660094	2.41021166	4.38519385	4.915222	2.366905521	3.75213638	4.07753075
IRF6	3.13664575	0.858387218	2.070779595	6.37301191	3.987577241	5.47576166	5.065214797	6.169180439	7.089939626	7.217680523	4.04101591	6.616922915	6.63777318	6.7988271	4.839459631	3.509355869	7.00565753	4.610556	6.25332834	6.489137602	8.70468	6.04514806	7.005657527	5.74616641	6.866902593	6.14643826	3.032186593	3.6541058	6.778255877	6.89661072	6.10677207	7.55718135	5.428322549	4.627673043	6.043176801	7.576108	7.129641194	0.930504188	5.65059785	7.81033199	7.391139064	3.72161248	6.27815886	7.27772541	8.0325402	5.176044	6.368076344	6.86341054	6.04898431
ISG15	4.31800837	5.052538601	4.277531008	7.60947508	9.581286678	6.86341054	9.262460729	4.870188148	7.787358317	7.849228838	7.57610784	6.331689975	5.70989139	6.68713108	5.482062523	5.871865756	7.71779964	7.116499	8.97949779	7.056436107	8.274789	7.98822397	7.676545452	9.02036995	6.532518572	7.05233571	7.425493599	9.06066139	9.457085323	9.34297758	7.41981106	7.51985348	8.783816905	5.146836829	9.581286678	7.563409	5.771294892	5.471958822	8.720428952	7.18406954	7.513326666	5.87186576	9.02036995	6.20345674	4.38936527	7.979441	6.260015737	7.58230616	3.2162543
ISLR	7.29858924	7.425493599	7.97063617	2.64765227	2.913588322	2.22949455	4.442208732	2.41283537	2.590279981	4.184670682	4.29613717	4.322853705	3.13282363	1.99552986	4.352031641	9.262460729	3.84912827	4.362847	5.68834557	4.707970103	3.930941	0.24149117	3.747780857	3.53847738	4.932187281	3.420868512	3.843722012	5.62882219	3.932555167	1.82378944	3.27024786	3.62839382	3.489907794	3.915437231	2.545594791	4.196435	4.823539885	4.969712117	1.385015099	2.14961797	1.546966991	3.58810072	2.73994507	4.81565915	3.76199696	5.015407	6.128254211	3.20442767	0.55958113
ITGA11	3.72864267	5.693009	4.034745378	0.27343737	0.126900852	0.22921016	0.463804556	0.263936681	0.357914307	1.617427722	0.84049945	1.147504056	0.75010585	0.31021874	0.303971083	0.565345475	0.81739247	1.358932	3.17132358	1.112671064	0.615677	0.05334494	0.486204401	0.44413161	1.88322447	0.424657245	1.344333119	1.62876108	0.963612158	0.1881908	0.70625558	0.75973138	0.216049005	1.071920313	0.499913512	0.4130206	1.608054121	0.363970109	0.083140909	0.50844957	0.328341939	0.95895211	0.62596603	1.01804949	1.57215609	0.3715189	2.696106141	0.25578403	0.10286646
ITGA2	1.07117754	1.381607761	1.591957992	3.11440734	0.09196607	3.77656045	3.532905248	3.807143079	4.183185173	4.051526727	2.86804396	4.919882052	4.27151435	3.84579955	2.483577317	2.669503287	5.3562823	0.3104046	3.85651252	4.388553478	5.146837	2.82250177	4.236432368	1.26114343	3.825978077	4.239433491	0.205366561	0.59502439	3.392836786	3.79372273	3.28126822	3.61829111	3.118696876	1.963610387	2.570529002	3.675168	4.735222075	1.71814771	3.806759313	3.31509893	4.405971535	1.90107988	3.31542613	5.195895	4.54066219	2.717722	4.65799153	6.11063009	3.54924267
ITGA7	3.64805408	5.233916752	3.069809603	0.85051695	0.942496061	0.72671165	0.747748976	0.702384586	0.973268277	0.886389837	0.7516178	2.59350854	1.22380063	0.82752625	1.004786294	0.9568554	1.17633935	1.043286	1.31686134	1.120358801	1.312842	0.53002242	0.514434233	0.87545453	2.307080289	0.833915788	1.355198718	0.69975931	0.917338665	1.19150245	1.27209111	3.41658548	1.420584842	0.865754428	1.222297209	0.8882416	1.070247981	3.640406303	1.125491639	1.05251004	0.982466828	0.41878199	0.96023927	0.55604361	1.25983214	1.860731	1.351508668	1.00087167	0.36682643
ITGB6	1.51683793	0.157014952	0.262070973	4.42814546	0.921435913	4.27344511	3.445059845	2.743913202	1.011184772	5.711360739	3.29702101	4.202407196	4.92359259	3.72241204	3.419103193	1.85033846	4.65731288	2.113414	4.31055238	4.585801046	6.03941	4.85197935	6.069545372	3.25545538	4.166612236	2.674243755	0.372059769	3.37629557	4.478759986	6.03562305	4.945697	5.31786067	4.775430235	0.637503357	3.198547358	4.776874	6.22505232	1.477480149	1.887826521	5.04908376	2.215367941	0.39607942	3.53917701	3.17672561	3.92864274	4.173884	5.383422886	4.44447112	4.37381413
ITIH5	3.09090957	4.203911467	2.079664363	0.71189269	3.351576592	0.35379319	0.264543044	0.1283035	0.564828204	0.430242465	0.63310678	0.462085647	0.23441879	0.26718852	0.209268643	2.470466087	0.34333307	0.3452899	0.33860112	0.558831663	0.201649	0.59364099	0.285409509	1.34553144	1.496355182	0.490390211	0.538537226	0.41946588	0.551462503	0.27659352	0.61730914	0.48137778	0.950630057	0.467886537	0.556425186	0.2123419	0.614624914	0.351692395	0.378573125	0.35313936	0.401669203	0.29753819	0.41006378	0.38545571	0.37346398	0.2240978	1.372285394	0.33770045	0.12425161
ITM2A	5.36714919	6.30093715	6.725447613	1.28066723	1.21774759	2.61855028	5.294035592	1.38396289	1.976109398	2.994183325	3.84496903	1.708366822	1.61430017	2.03159615	0.90961585	2.187156685	1.97095427	2.68532	1.47909636	2.703456371	1.049791	3.38212693	2.24716066	3.10753426	2.518098524	3.059901832	1.830362163	2.84174048	1.560631463	0.99399929	2.65492861	1.63751237	4.080840484	1.76096008	3.748938755	2.843596	2.605477486	4.11166775	2.371367533	1.12474895	1.361800061	1.47690826	1.07331266	2.46986761	1.03715352	2.251104	4.541283393	3.65114698	1.09916759
ITPR1	2.58535649	4.902924698	3.505042246	0.35302475	0.526459916	1.19079913	1.350760256	1.287878284	0.828455056	1.26444417	0.9857159	0.997939014	1.1203588	0.5437499	0.783612184	0.920385883	0.98179018	0.7123843	0.79842845	1.455448088	0.7453148	1.30293302	2.010046969	0.72621784	2.335504933	0.621832134	0.743308955	0.37043174	1.183914973	0.6602239	0.91426673	0.83259324	1.056221492	0.563581777	0.482180637	1.076118	1.873383504	1.995219134	3.046224302	1.06264123	0.955135582	0.80376875	0.86693333	0.93955825	1.09623264	0.6226323	1.532202348	1.82098122	0.69162819
IVL	0.49788413	0.262157818	0.022089429	3.46637134	0	3.10839988	1.652303221	5.444432873	3.207750072	5.781586864	0.16854773	3.067193371	3.2633557	3.0518649	0.295600559	0.00910564	5.77129489	1.274658	5.36057331	7.193522531	4.036109	0.23159305	8.585474693	2.18157402	5.5567827	6.687131083	0.432728401	1.01507423	5.394500242	6.41877034	4.4286781	6.34377284	2.549342418	0.794633183	0.067117254	5.405682	4.446149648	0.225692958	0.159121827	2.8533674	6.500042992	5.34887607	4.63228862	4.38690645	7.57610784	0	6.866902593	1.56312342	5.55175121
JAM2	3.90657662	4.711279927	4.590879688	0.26934094	0.326995966	0.38256638	1.018049486	0.326919512	0.526693015	0.925766303	0.81118302	1.162750051	0.31066681	0.24813955	0.319227449	1.893604082	0.90271584	0.6504949	1.0380506	1.176108346	0.4655337	0.35509866	0.799902521	0.45015842	1.620522348	0.370431736	2.106446129	0.72310159	0.644769551	0.24392713	0.66547668	0.23104605	0.689737936	0.535613587	0.418312883	0.5786729	1.010074314	2.321996288	0.47796033	0.08906841	0.404952777	0.35330279	0.26316007	0.75329746	0.69070161	0.6967216	2.516684247	0.70969331	0.16120935
JAM3	4.61638151	4.82635356	5.122485683	0.68520735	0.987923294	0.92695906	1.43048195	0.741530071	0.937451797	1.237006212	1.47966584	1.295680694	1.08119546	0.71518363	0.59447656	3.151538484	1.2687606	1.125743	2.05686528	1.579850385	1.312586	0.65739024	0.98606214	0.77104258	1.867991241	0.999973652	1.397006563	1.24925249	1.092922188	0.68973794	1.23496907	0.99511465	1.294928716	2.003613511	0.79861986	0.9183556	1.693936753	2.897322117	1.179494373	0.63720709	0.493027957	1.30603266	1.09267565	1.43964975	1.37047913	1.469506	2.981536357	0.82845506	0.6498861
JAZF1	4.3249423	5.788976331	4.220978322	1.34404644	1.775526734	1.99172893	2.335504933	0.466454268	2.284854923	2.188875991	1.47497861	2.296797219	2.36512886	1.40561727	1.33856397	4.197919925	1.32652145	1.146043	2.11311608	2.126560157	2.32888	2.95457292	2.485070662	2.00858266	2.106726524	1.208137776	2.357413198	1.30912022	1.21601052	1.9949554	1.53479394	2.58326638	1.826385281	1.435098728	1.582099815	1.47392	2.359404959	2.719836563	2.13479544	2.75292599	1.310657882	0.81118302	1.87255462	3.01393236	0.8437701	2.313653	3.079610827	1.62144823	1.4892153
JPH2	3.85032206	4.957455959	4.733166031	0.79150644	0.099556876	0.05278443	0.042976699	0.027833079	0.151408751	0.313002308	0.86457951	0.163323488	0.14580223	2.13130935	0.254679395	0.137197812	0.28632587	0.8280793	1.02227924	0.07973723	0.5514625	2.32483632	0.032997694	0.46885671	0.435185417	0.1268723	0.070959996	2.06393332	0.26265516	2.00098745	0.22768207	0.55055449	1.950288748	0.412918558	0.062830867	0.7193656	0.651965041	0.764283891	1.218006032	1.29101985	0.066539674	0.40495278	0.58265694	2.51871685	0.51814647	0.6735732	2.135073766	0.78144654	0.11659603
JPT1	3.86775877	2.577833699	2.031327268	6.15686331	4.592168584	5.5466818	5.643658037	6.486332315	5.889504089	5.518145838	5.00881164	5.660446105	7.84128732	5.96012014	5.740275693	5.003056518	6.18819674	4.982676	6.34618086	5.704315827	5.965246	6.17740859	5.294035592	6.03175719	6.475375938	5.735878656	4.747991488	6.45699332	5.796563151	6.10859295	5.85780035	6.33168997	5.186278554	5.876734779	6.11852569	4.968049	6.505797763	4.811398401	5.125094404	6.47284795	5.47324389	6.22271801	5.7640865	5.87186576	5.86379909	6.130171	6.18188211	5.61025343	5.61415829
JPT2	4.55235425	3.588867041	4.068859134	5.39788637	6.365591145	6.62886195	4.667653343	5.65059785	5.344403437	5.210059804	5.52182538	5.568354909	6.17961299	5.0652148	6.935205235	5.626265783	5.40907673	6.048984	4.92671086	5.297145518	5.701484	7.09448508	5.0974747	4.81565915	4.879363627	5.446810727	4.424811025	5.52182538	5.452441433	5.59419158	5.60902652	6.0755499	5.28781188	5.807783424	5.64489008	4.981181	6.071554851	3.814546166	6.18188211	6.24466525	5.31786067	5.59953327	5.59548802	5.72575973	4.41919329	5.958332	5.719871146	5.83853607	4.76281515
JUP	5.54548113	5.719871146	5.70989139	6.98156886	5.509672553	7.69076024	6.190230912	9.400559119	8.208881625	8.198941742	6.44940032	8.439150872	8.2300036	7.97063617	7.04399813	5.499791932	8.72042895	8.298025	8.27478909	8.023045845	8.673747	5.45023864	8.751089864	7.18406954	8.45213615	7.569899072	4.529594249	6.03175719	9.289716244	8.36605541	8.65928956	8.17967488	6.604487425	6.390269538	7.298589241	8.426982	8.080949276	5.35516035	5.695899685	8.86794906	8.479153973	6.3413894	8.43915087	6.70008115	8.8170019	7.039312	7.642234242	8.2194197	8.17967488
KALRN	0.94209646	1.526902732	1.297259573	0.10744717	0.622365109	0.10842092	0.068513358	1.06561817	0.475324175	0.281172437	0.18736501	0.911824391	0.34396453	0.18951966	0.419830196	0.565090045	0.30761584	0.2435842	0.54109996	1.243670506	0.4066242	0.1511452	1.038788184	0.12468074	0.83240499	0.383411759	0.337567389	0.07486935	0.144035663	0.40309156	0.19018289	0.60892605	0.395658609	0.286897515	0.07740458	0.3785731	0.765330254	0.710499392	0.085424333	0.20670761	0.211829576	0.18089146	0.28473896	0.14816529	0.73523966	0.4203423	0.592552095	0.11325412	0.51642596
KANK2	5.84948924	7.009511546	7.077311674	2.04972585	3.208058539	3.23684727	2.759116587	2.731396886	2.366905521	2.441758242	2.99995522	3.725993225	2.58737031	2.62555567	3.009895641	6.30093715	2.9526506	2.990506	2.54209272	3.314758544	3.017914	2.96366826	2.681025153	2.13393131	2.892829909	1.836949313	3.286960057	3.587027	2.698799879	2.82633313	3.0570679	2.69702974	3.987982767	2.961547679	4.21442003	2.50967	3.464269314	2.676013442	3.747398915	2.14261747	2.68767504	2.99360238	2.83970832	3.38852229	4.1007316	3.950372	4.73730898	2.20093388	2.42379956
KCNJ8	3.304411	3.906576617	4.695862961	0.16664088	0.308897883	0.5830375	1.821284068	0.090306023	0.444564198	0.74741152	1.31980755	0.834478298	0.28716708	0.49251502	0.287167076	1.909905063	0.88145413	0.6483502	1.48672355	1.090582019	1.089647	0.30849766	0.64567476	0.57362788	2.487928762	1.234478825	1.632153499	1.15572784	0.563303214	0.22067201	0.72061812	0.15894804	0.581997056	2.447521313	0.434362743	0.9059466	0.719289157	1.385827556	1.854831343	0.23040908	0.245460005	0.42732784	0.28458402	0.65214555	0.91042886	1.219062	2.19053206	0.68470908	0.77546419
KCNMA1	3.62395852	5.18350646	4.052008702	0.35059078	0.123362369	0.51215969	1.020284978	0.078909991	1.318741494	0.413463046	0.40572666	0.091118068	0.19274424	0.38987489	0.105378681	0.495737968	0.31869315	0.2771231	1.02206006	0.418993797	0.1657269	0.54955925	0.622632349	0.67238111	0.231850122	0.157146054	0.168187118	0.61992355	0.442854924	0.06833926	0.36228759	1.13144219	0.459659105	2.572316021	0.1283335	0.2435842	1.001505464	1.661670988	0.486963649	0.04544749	0.154073025	2.08199999	0.11315737	0.36788604	0.30223251	0.6916282	2.372821255	0.69838044	0.04342651
KCNMB1	4.50030438	5.924593583	5.012932795	0.46918721	0.087593561	0.75594665	1.072849991	0.218036028	0.449089212	0.598845133	0.55659657	0.56444664	0.43263938	0.81003404	0.055928436	0.26865587	0.94644621	1.676913	0.82058768	1.051342155	0.5595811	0.50372273	1.185879624	1.26289357	0.522483221	0.378153017	0.148741487	1.15208551	0.876019348	0.22229937	0.75508053	0.67466131	0.566808194	0.322849958	0.199248145	0.5975927	0.872105551	0.506091132	0.313095402	0.34857668	0.188033614	1.14970072	0.39947064	1.31739224	1.13288461	0.7283665	2.663968267	0.96468182	0.22472416
KCNS1	0.16644056	0.06202668	0.042435966	3.58736828	1.799035898	4.43085587	1.434817027	3.679018886	0.427694321	3.488520692	1.1530066	2.500954867	3.49275095	3.18222874	1.81983287	0.042074991	1.27929646	0.2327221	2.75177236	3.851623115	3.389205	1.6431598	0.386107729	3.57225011	3.62617296	4.6443577	0.292086204	0.29324792	2.918701094	4.14255921	3.91920757	3.81043619	3.733777245	0.039101743	3.442910033	0.6967216	3.375940497	1.589731277	0.280447	1.11840809	4.504311749	0.02475032	0.8048346	2.92652301	4.98921577	3.169648	1.313395034	2.36539508	0.37394328
KDF1	2.31854528	0.051183566	0.228546912	4.32016852	4.438744933	4.15247613	4.192537584	4.692501216	4.052435979	4.496868218	3.72828837	4.505961768	4.30904439	4.28698035	3.920864188	3.284655953	4.88475374	3.721612	5.08456467	3.650733912	4.327044	3.74449707	4.599707189	4.32547761	3.917581899	4.461865647	3.87362431	3.88697963	4.300311567	4.08533283	4.78355981	4.68768108	3.113764891	4.170518095	4.700615232	4.510031	4.422523424	0.605315629	4.291527117	4.52306058	4.663190366	4.13693079	4.46599473	3.95037236	4.16808275	4.380761	4.090913884	3.92128972	4.13495885
KIAA1522	3.83460556	3.147584676	2.694068745	5.26650481	5.13142825	6.41337365	5.268521303	6.431415204	5.35516035	6.06220615	5.55299327	5.545481126	5.8288161	5.57728162	7.103413703	4.445046517	6.66820781	5.223136	5.89111239	5.273551015	5.873357	5.27752883	6.467391346	5.07930203	5.402271608	5.260129207	4.664403153	5.06268391	5.344403437	5.20604261	5.66044611	6.46237646	3.771257891	4.418080997	5.510841465	5.521825	5.697292965	4.58465151	5.512134785	5.91268044	6.532518572	4.36060985	6.20549614	5.30735586	6.30093715	6.085455	5.49512022	5.72870745	5.25707249
KIF11	0.89139582	0.560027225	0.51137483	3.38818983	3.858198963	4.70203078	4.068425137	4.117349783	5.193968083	4.132592963	3.46062377	5.230100901	5.87508852	5.02694808	3.989256495	3.889559461	4.65928746	4.57923	3.84789799	4.390718983	3.433746	4.12161739	3.094121026	3.90099623	4.434715644	3.780150228	3.729417653	2.69511322	4.484562485	3.86532964	4.33505003	4.21690499	4.158846605	4.407063785	4.18715744	3.759617	4.36004066	3.711045999	3.166690039	4.01792931	4.183185173	3.90995302	3.82964132	2.63140235	4.50086005	3.395406	3.601216254	4.79492987	4.4456014
KIF15	0.33018965	0.323937472	0.264402467	1.75872934	2.85580607	3.02871882	2.252908799	2.954927074	2.867171962	2.560079598	2.05261667	3.898895086	3.48852069	3.17226926	2.682188621	2.699902468	2.79585783	2.846946	2.84570074	1.629058696	1.935329	2.71018987	1.742295332	2.10162428	2.057812419	2.067331055	2.36054259	1.3437978	3.075523271	1.66646499	2.76650761	1.91021005	2.485672577	3.191362792	1.967256549	1.513187	2.288397122	2.427270027	2.340324226	2.24142813	1.717803916	2.57083581	2.41255361	1.99000113	3.19665066	2.540017	1.602589799	3.38818983	2.79465432
KIF18B	0.26698181	0.111490617	0.030828169	2.96616736	3.3303801	4.04015993	2.954927074	2.90492019	3.908284774	3.103414517	2.3556878	4.1934745	4.09698391	3.58106761	2.873143329	2.356558123	2.89313942	3.828396	3.32367653	3.00738413	3.580735	4.27808341	2.996614416	2.6920806	3.078036935	3.135719326	3.191657626	2.07880942	3.503879527	2.90952444	3.66671082	2.93499415	4.178397369	3.324660136	3.602346634	2.871951	3.885705297	2.828875773	3.720077307	3.96533967	3.645851805	2.83253326	4.24635255	2.15566507	3.84081228	3.22091	2.389368004	3.32331645	3.54249962
KIF20A	0.47719341	0.247115502	0.139086163	4.07481057	4.021547358	4.94895242	4.054218524	3.330054353	4.245831424	3.95438461	3.91801397	5.040605865	4.78562326	4.6449493	3.385165402	4.00397109	3.88826883	4.117819	3.9888408	3.594437449	4.777592	4.01562535	4.653365259	3.43476997	4.447906321	4.350835366	4.078512018	3.13126554	3.167624347	2.97445996	4.67105333	5.37479391	5.23982271	3.794110603	4.502008037	3.148548	4.269549593	2.888864529	3.864901972	4.29515309	3.832565496	3.55330528	5.03811221	2.50966998	4.22754792	3.350204	2.912674117	4.50375037	5.06432687
KIF23	0.7398806	1.048106568	0.333908168	3.13732885	2.971412257	3.6220452	3.342438711	2.775470002	3.680862308	3.459551041	2.97079588	4.06801216	3.78857612	3.86858273	2.554793715	2.897611175	3.19009413	3.914154	3.18032409	2.822501767	3.634337	4.19791992	3.121276024	2.8496733	3.630609277	3.094787001	2.228907115	1.91965803	3.024726376	2.832219	3.39472888	3.86069579	4.207894912	3.325375661	2.918396973	3.800749	3.598614815	2.279757809	3.255130738	3.57592336	2.405852299	3.03634369	3.94356114	3.34243871	3.80714308	2.976642	2.08080988	3.73455288	3.69168545
KIF2C	0.90033024	0.577448025	0.638669216	4.67556033	4.407581604	4.9275719	4.870188148	4.448478998	4.657312876	4.653365259	3.71582993	5.243954251	4.91450233	5.05764788	3.772056655	3.622045197	5.24395425	4.163165	5.31153497	3.904815482	4.441641	4.07218055	4.468825428	4.26692057	4.793532455	4.663789364	4.166079133	3.57668049	4.565852885	4.28539515	5.23785318	4.70403331	4.838703193	4.386297901	4.711279927	4.352032	4.674922597	3.629900269	4.446727825	4.14295421	4.521827174	4.03018041	5.01212815	2.91015716	5.0129328	4.651411	3.859445393	4.49738644	4.76997544
KIF4A	0.56924896	0.191916891	0.151667491	3.07900781	4.461865647	4.21191805	4.383466946	3.351576592	3.904401923	4.081725508	2.30107424	4.414735939	3.65073391	4.56461081	3.099563184	3.025397488	3.66406132	3.60734	3.40124975	3.080531088	3.412018	3.48304424	3.567292792	3.62013658	3.821908263	3.143138311	3.27515778	2.757625	3.322297712	3.15671156	3.97292859	3.58555541	4.224538944	3.671222729	3.700836159	3.436571	4.74243357	3.050587864	3.688167643	4.4904174	3.409888949	3.53515019	4.42368099	3.15995422	3.79372273	2.988348	3.50752744	3.07439767	3.88158125
KIFC1	1.32816577	0.653470763	1.240878908	4.48693555	5.163681169	5.28892458	4.615711429	4.860272063	5.316813912	4.968049265	4.71610409	5.788976331	5.33361558	5.30940394	5.191034633	4.393903493	4.40155151	5.59818	4.85584731	4.117818775	4.62704	5.29818262	4.000808564	4.97210881	4.458893581	4.568280718	4.007953921	3.91716413	5.095740936	4.28169772	5.46390756	5.92637604	5.435320935	4.905947271	5.165507111	5.572212	5.179701822	4.023369569	3.924371232	4.61822835	4.559053586	4.54799631	4.98041563	3.33347196	4.88629659	4.606719	4.62377951	5.0312967	4.75192
KLC1	2.22715071	2.170125452	1.927927256	2.09251969	1.788386407	1.59360581	1.730279301	1.906800191	1.636962914	1.302168578	1.35708802	1.691087088	2.01436354	1.52439484	1.425261467	1.606373103	1.67774506	1.982686	1.88491916	1.203361942	2.086497	1.49118459	1.433442768	1.93303198	1.698139846	1.622858786	2.184066086	1.37894121	1.552265637	2.20695012	1.15619498	1.29957542	1.737690476	2.245372487	1.980684531	1.082632	1.178550551	1.659529504	1.590021876	1.55286247	1.847137536	1.72545731	2.13856	1.66588935	1.79272521	1.281173	1.268245865	1.45137556	1.6131878
KLF15	3.72199314	3.017018474	2.363939952	1.01336537	1.950559763	0.21891814	0.273025433	0.565455051	1.042030039	0.336385168	1.07069664	0.721243826	0.18193301	0.02572084	1.513187467	1.01357074	1.01641021	0.05475814	0.61198921	0.140261234	0.01780931	1.57530619	0.160818657	0.09673105	0.465533675	0.386177829	2.358542328	0.34058398	0.436238337	0.46897517	0.25974317	0.12409316	0.207522197	1.857084645	0.311980345	1.036271	1.451673864	1.912235772	0.151057156	0.26502667	1.148681631	1.06444809	0.38395285	1.04036194	0.4456603	0.5940539	1.560904622	0.36048229	0.62393883
KLF2	5.51814584	6.492057038	6.841925289	2.60518924	2.79161136	2.88301288	3.739325195	2.020781837	2.260072438	2.956407148	4.70403331	1.729723872	1.79418442	3.1793431	1.43293931	2.333184306	2.09453209	4.276018	5.24179387	2.788365758	2.083921	3.43199183	2.207529243	1.96928448	3.924786409	2.938300623	2.254224247	2.84421344	2.24481144	2.96802496	3.29937342	2.81825457	2.493749933	1.617146308	3.924786409	2.596178	2.139146425	3.385525386	1.8890362	0.7829059	1.845355383	1.75959383	3.04270119	1.96670321	3.03282269	1.941285	3.960940207	3.07335672	1.64867227
KLF5	4.33721924	1.829524934	2.124311204	5.87673478	4.236432368	7.21321074	5.545481126	7.96239576	7.802309037	6.993312836	5.95672173	6.169180439	7.44830826	7.86652879	6.390269538	3.748938755	7.63540194	6.408216	6.02238017	7.272828316	7.077312	5.01788128	7.711520351	5.68834557	6.549464532	5.5733613	3.369053132	3.94483785	7.834379566	7.24184453	6.10292772	6.12825421	5.059425645	5.347736591	6.518838927	7.357522	6.823462464	2.324836318	5.132361196	6.70338242	8.309273784	4.66694155	7.11233818	4.63426966	7.91753508	7.970636	6.541283388	6.97767224	6.95051881
KLHDC2	3.23551832	3.00210617	3.421245683	2.21480925	3.20840915	2.42182196	2.063357157	2.519883955	2.369957408	2.563057176	2.50240745	2.562137188	2.19226722	2.14117922	2.751448992	2.533257497	2.90922907	3.643907	2.59820133	2.092788745	1.879236	1.66588935	2.296797219	2.03637951	2.586768917	2.407525836	3.125986404	2.43755375	2.608641097	2.31394903	2.3524218	2.02130912	2.599071921	2.55390656	2.596480318	2.015533	3.115389196	2.630816975	2.132184547	1.81271859	2.669202024	2.17446141	2.09509924	2.62094535	2.40189888	2.629058	2.784179346	2.28173235	2.10108923
KLHDC7B	1.06192725	0.37910696	0.248303685	5.11382418	4.350835366	6.23813889	3.145317009	2.537078488	3.002722032	6.11852569	5.16268269	2.286046016	4.9029247	6.73219011	3.055249404	0.32044485	4.94654137	3.993765	1.98799058	6.41877034	5.75338	6.73882338	8.219419702	6.69672439	1.614580233	6.385204847	0.834266439	7.4025396	1.972994949	1.02653013	7.4660935	4.27808341	1.768101708	0.142656784	4.491045743	6.377857	4.263734962	3.060836569	3.742480061	4.33404732	1.705281533	1.31122362	7.17488165	4.37216443	3.83546081	4.758748	0.85414142	6.29412685	1.20187134
KPNA2	3.81915548	3.814127742	2.205206431	5.30940394	6.142197067	6.54128339	5.746166411	6.114701372	6.690173279	5.909316933	5.64084	6.405702346	7.58918209	6.2077096	5.74463633	6.150523231	5.92968804	6.478251	5.69886739	6.025999339	6.316881	6.91188022	6.093366516	5.52182538	6.91526754	5.948225373	5.86690771	5.26650481	5.844852949	5.76085117	6.58707792	6.0009325	6.510994872	7.108287004	6.144270384	5.616854	6.637773181	5.857800351	5.768360274	6.9582486	6.097202121	6.87036461	6.84548666	5.5304625	6.49205704	5.999093	4.827045568	6.05472316	5.69886739
KRT14	3.99376503	0.061605286	0.200639437	9.80883652	0.113376205	7.108287	8.979497787	11.1180304	10.23317644	11.50968992	0.49085642	6.108592952	11.71732441	11.71732441	1.554780728	1.312279202	11.03542526	0.0620681	13.25266648	9.984544928	8.940756	4.42537486	10.80728123	13.25266648	10.87948231	8.388609507	1.432054301	1.73681692	10.07894158	12.83791535	12.59589431	11.29999425	8.491210965	0.518146474	6.231634713	5.456938	8.613664488	2.989552624	2.342965946	3.9892565	8.903525238	2.00888395	11.40037858	1.51151105	5.17419927	0.06076506	3.913283638	6.9696005	5.9705139
KRT15	1.72862659	0.097435726	0.129122193	6.90416672	0.407434278	7.93488226	8.903525238	4.39655264	3.961773492	7.866528792	1.9761094	6.643889998	7.91753508	3.74248006	2.870443827	0.783438649	6.09336652	4.467137	9.51937744	6.246899785	3.52041	2.74104133	8.644589041	6.86690259	4.683643594	8.188849497	0.05200342	2.13653144	9.725815966	2.34002691	4.20586333	3.39337257	1.40637787	1.286336688	4.231378619	8.50542	9.372543961	0.387946577	0.515366038	3.7071211	5.407981923	2.30019375	6.2077096	2.86350779	3.1263121	1.901625	8.585474693	8.2300036	7.97063617
KRT16	4.51594946	1.231254116	0.187202598	6.05663624	0.138690788	9.72581597	6.50307498	10.1794265	9.76682772	9.342977579	4.01247459	8.353548816	10.73838959	8.97949779	1.612063862	0.382800328	8.40260854	3.160612	10.95660229	7.841287317	9.936928	0.95345626	10.60424831	9.98454493	10.73838959	11.8351996	1.499659792	5.25007579	9.549747805	9.80883652	10.1255791	10.34780243	3.829208881	2.261803722	7.563409232	6.257768	10.34780243	2.235771992	4.712693979	8.13910247	9.060661391	5.55299327	9.19144686	5.27460578	10.23317644	2.65667	6.566678922	6.85580733	11.1180304
KRT17	6.95439065	2.050609887	0.774261133	12.41721486	2.280601026	9.28971624	7.05233571	10.80728123	10.60424831	9.615998466	11.03542526	10.95660229	9.65055081	12.41721486	8.005227092	2.486515676	9.84848655	9.262461	11.50968992	8.274789087	12.59589	10.53520641	9.581286678	12.101144	11.61295533	12.59589431	3.168310651	8.49121097	10.34780243	11.1180304	11.96192003	12.83791535	10.60424831	2.49172198	13.25266648	10.60425	8.219419702	5.527979152	9.429226008	12.83791535	10.80728123	3.24704417	12.24328333	13.25266648	12.24328333	9.400559	8.376234055	11.29999425	9.31570268
KRT18	6.37538995	2.328027298	3.066861119	8.43915087	8.439150872	6.64389	6.80226234	6.152605028	5.749186562	6.124505576	8.92155659	8.139102475	5.31884919	6.8814917	8.014134495	6.029756015	5.87036331	9.936928	6.09926638	5.737385415	6.358173	10.28989304	5.564384663	6.34377284	5.590282993	6.529769638	6.505797763	9.54974781	6.423707965	7.36301124	6.11852569	6.94287539	8.319718537	10.1255791	7.725510422	7.151872	7.048223221	7.380095342	8.388609507	8.06175363	6.521590959	8.88557855	6.86341054	9.19144686	7.25713946	7.174882	5.75480796	7.38009534	5.08962828
KRT19	7.66941158	4.030620852	5.658941851	9.51937744	7.953279461	9.54974781	8.100846218	9.890401948	9.215235613	9.519377443	8.97949779	8.751089864	9.08202212	10.03194172	10.03194172	7.506460633	9.98454493	11.40038	10.07894158	9.145170436	9.372544	9.40055912	9.808836517	9.61599847	9.060661391	9.808836517	3.857754277	9.93692786	10.80728123	8.47915397	6.47537594	9.72581597	6.492057038	9.615998466	6.069545372	9.082022	11.03542526	5.753380269	1.586378745	10.73838959	7.697872514	9.04064476	10.07894158	9.28971624	10.53520641	10.17943	8.119713297	10.46944659	10.1794265
KRT5	4.83337003	1.726890613	1.447543415	10.53520641	0.869143783	11.8351996	11.8351996	10.53520641	10.03194172	12.41721486	1.96982041	11.61295533	11.96192003	12.83791535	0.686332146	2.188875991	11.8351996	1.176835	12.101144	11.40037858	11.29999	10.07894158	11.50968992	11.71732441	10.53520641	12.41721486	2.091669522	5.29195285	12.101144	10.672651	11.71732441	12.59589431	7.538178883	7.257139464	7.841287317	10.73839	11.61295533	3.632788098	2.808395854	11.71732441	10.03194172	5.9110452	13.25266648	10.60424831	11.2080764	7.048223	10.95660229	11.8351996	10.34780243
KRT6A	4.17738967	1.457376039	1.260352513	8.2300036	0.439337261	11.40037858	6.646535919	10.07894158	11.03542526	10.28989304	7.01372135	10.672651	10.46944659	11.29999425	0.667276322	1.280378969	10.34780243	4.572037	11.1180304	10.46944659	10.87948	5.06697984	12.101144	10.07894158	10.34780243	11.40037858	2.195346317	6.4467997	11.8351996	11.50968992	10.46944659	12.24328333	9.429226008	3.463922202	7.208278461	7.857871	9.490574249	4.040572837	8.376234055	10.1255791	9.68715484	6.84548666	11.96192003	8.31971854	11.03542526	0.122346	5.695899685	9.58128668	10.07894158
KRT6B	2.71048424	0.061582477	0.126675806	4.36394406	0	4.95284336	2.84299632	7.089939626	7.272828316	6.569483939	0.46908137	6.649811555	7.75524964	3.62435223	0.241875313	0.101196808	5.9382596	0.7189756	7.53817888	7.595942558	6.577679	0.93639028	9.68715484	8.46530307	9.936927863	8.76633923	1.044456915	0.67023022	8.720428952	8.33062804	6.26899256	9.58128668	2.831318498	0.743490465	2.393353227	4.678303	6.758067241	1.34743617	3.88245378	5.26434941	8.080949276	2.48010991	8.25282067	3.46923613	9.16819776	0	3.870220113	4.77066323	5.59953327
KRT6C	2.18975272	0.064661277	0.282707426	1.34433312	0	3.95917411	1.053449846	2.472979546	3.236532366	2.981251774	0.30092427	4.497386436	7.98822397	2.56878562	0.08030838	0.005488785	5.97925973	0.05857692	7.54420722	4.626346901	7.116499	0.1422124	9.124015469	6.28729917	9.808836517	9.519377443	0.028003373	0.66098599	5.870363314	2.6060558	6.04898431	6.11852569	1.810541375	0.262070973	0.845086769	1.316322	3.742480061	1.047174641	0.859514346	3.23520506	2.357118721	2.60402524	4.93073652	1.38289953	2.07937153	0	1.817588818	2.55196332	7.08559479
KRT7	5.81526335	0.526459916	0.979897754	8.29802539	6.561233659	7.98822397	0.628025549	7.419811056	1.861600345	4.587686152	9.37254396	2.197433332	0.68421731	7.48339853	8.585474693	4.442783428	7.34086026	8.129555	7.0691294	3.042701186	0.9013027	9.28971624	5.91442586	8.40260854	6.989487991	5.697292965	4.568280718	7.92621357	3.38176732	1.15063157	5.87508852	8.06175363	9.549747805	3.448973029	8.518483244	2.225417	3.615638074	1.913099811	9.457085323	9.76682772	1.534793936	0.86139799	0.36377417	8.67374658	7.93488226	8.613664	1.848545283	7.69787251	2.1868741
KRT8	6.24466525	3.258704508	3.192984291	7.4254936	7.489062928	6.91890127	7.595942558	5.714194598	7.001141262	6.510994872	8.2639187	8.100846218	5.12688503	7.71152035	8.76633923	6.321396425	2.7650361	10.87948	7.24184453	2.364848611	7.563409	9.98454493	6.194584423	5.04476915	2.091952576	6.866902593	6.227257021	9.21523561	6.866902593	7.90834227	5.06351096	5.98274858	8.005227092	9.984544928	7.227536523	7.363011	5.365140644	7.151872044	7.669411584	8.47915397	3.224855121	9.06066139	7.25713946	8.62912913	6.7287719	7.642234	5.509672553	8.11044243	2.62905771
KRT80	1.0337446	0.149581791	0.106821886	2.98530322	3.437983811	5.10113166	0.975407498	5.111145051	6.110630091	4.99575711	4.09226834	3.798690406	2.19534632	4.48572196	3.673962589	0.771942471	4.00977594	4.37489	4.98749746	4.758071292	4.785001	2.81945317	4.77687394	4.23340755	5.045626168	4.312089432	0.278990219	4.0356709	3.716253321	4.98041563	2.75616721	5.40568159	2.874051296	3.415111375	4.535172033	6.029756	6.497196628	1.005680867	4.998166411	5.47081281	5.190024274	4.68897802	2.50299054	6.68713108	4.10500978	5.029496	4.68160894	2.8650205	4.23588826
KRTCAP2	3.35642596	2.72042495	2.594398398	3.97648409	4.138337892	3.48816939	3.204427671	2.518387959	3.044349575	2.242872562	4.0206104	2.680108367	2.98095168	2.9594734	3.232580136	2.577237597	2.71530377	2.40415	2.92928445	2.641159138	3.919208	2.37855522	3.026886504	3.33383391	2.80896965	2.916905795	4.114420229	4.15001266	2.366905521	2.89732212	3.00613481	3.22924565	2.685911594	2.90306293	4.068425137	3.123739	2.830141101	2.40667183	4.420910621	3.00085713	3.069809603	2.86747942	2.75024933	2.54033068	3.02035315	3.225567	2.220046313	2.86287531	3.84871573
KRTCAP3	3.82839572	0.515152601	0.834478298	5.51213478	6.144270384	4.17888829	4.281697718	5.188231601	4.927571904	4.096983914	4.02929864	4.587043552	5.721417	5.14405654	6.0893081	4.22699353	3.7929387	4.870188	4.50375037	4.194970803	5.545481	5.38450485	3.429885067	5.5304625	4.543087814	4.767072032	4.867891423	5.36057331	4.738833125	4.1915622	5.35516035	5.43532093	3.871485105	3.859872646	3.987982767	5.798101	3.92824581	1.06750174	6.102927723	5.53433994	5.679795231	5.03897469	5.33790107	2.942256	5.32726122	5.727224	4.528438943	5.16837326	5.87673478
KSR1	1.93047623	2.20380338	2.063933322	1.29957542	0.952118825	2.09195258	1.28661967	1.824055367	2.10277349	1.906217666	1.10322788	1.810541375	1.72178661	1.67376544	1.636705253	2.127674463	2.15421173	1.682517	1.15256656	2.159125097	2.341146	1.67938258	2.555706606	0.65181721	1.163486474	1.815300407	0.61962383	0.90374863	1.772430365	1.68251707	1.06055926	2.11255588	2.028444921	0.948937222	2.403259642	1.899094	1.536971393	2.927459404	1.026196917	2.90464767	1.499934514	0.78901347	2.08506946	0.68502536	1.75169001	1.823525	1.439649747	1.614845	1.23549019
LAD1	4.37966156	0.258853689	0.723775436	6.6933779	6.377856899	6.8057296	5.485630271	7.506460633	7.385612895	6.958248595	5.40007992	7.31933248	8.17967488	6.31917252	6.643889998	4.869355586	8.02304585	5.865311	6.28729917	6.841925289	7.866529	5.37585221	8.032540205	6.81602132	7.073203823	6.595822948	5.154264381	5.22911705	7.602897836	6.73553954	7.47206721	7.71779964	4.092268342	5.768360274	6.031757195	7.506461	7.374697109	1.528970524	4.917535237	7.61528793	7.683655194	5.31681391	7.59594256	5.73149839	8.20888162	6.848934	6.661985309	6.43914666	6.90816937
LAMA2	3.65298394	3.495557402	1.462848845	0.35724962	0.268854408	0.1565336	0.919955072	0.367923708	0.46584225	0.918969225	1.25104068	0.835564214	0.52517113	0.16858501	0.633812158	4.348697605	0.95448062	1.796239	0.62991828	1.338824672	0.5075495	0.0926313	0.76219452	0.4707893	0.758182407	0.916758688	2.153911065	0.94124242	0.548316358	0.53163954	0.59515522	0.57674459	0.579309582	1.879236312	0.420795391	1.14269	1.787817307	0.651671188	0.16099234	0.34754119	0.297131187	2.79132692	0.24646696	0.99140186	0.41926488	2.03924	2.334630408	0.36362741	0.06418625
LAMA4	3.69766207	5.214119373	4.894655973	1.55371158	1.12622336	1.03422836	1.296720161	0.609051896	1.36079393	1.521346506	3.16190713	1.482377437	0.98138394	0.92820593	0.691031654	3.349193881	1.7249053	1.368387	2.24227275	2.232535047	2.35303	1.99521913	1.43697193	0.80756118	3.18129793	1.20636064	1.850032984	1.74024835	1.506849445	2.94540686	1.41321428	1.41891418	1.871472316	3.423695306	1.087946784	0.9148742	1.619023941	2.420705507	1.44183746	0.96596166	1.121562963	2.05961298	1.54723642	2.64172512	2.80392721	1.124998	3.336243511	0.88647882	0.37486588
LAMB2	5.92278686	6.852302044	6.037553688	4.35310844	4.880951935	2.58417379	3.780949077	3.833993418	3.720461658	3.682001894	2.64590358	4.594102436	3.33793215	3.6491952	4.527205821	5.369261639	2.51499214	4.482797	4.33999543	3.1389556	3.039824	3.66896265	1.757890406	3.94145497	3.38818983	2.748734666	4.942446379	4.6560137	4.413375787	3.76042118	4.86027206	3.7102681	4.810663818	5.478110842	4.262758062	2.330277	4.143397303	4.322853705	1.879236312	1.10301559	3.008907631	5.00881164	1.8703406	4.27006268	4.57630048	4.436472	4.294637463	5.87186576	4.47935179
LAMB3	5.24706594	0.951072324	0.480719791	6.50837656	6.11266215	2.95409679	6.0893081	5.756334809	6.002629202	5.974046013	5.81228503	5.560607513	7.40779798	5.89745934	7.064993299	2.797332881	7.6627108	3.732965	7.48906293	6.604487425	9.262461	6.28729917	5.665853694	5.75633481	6.138241805	7.138977335	0.674032248	5.06103934	7.402539604	9.93692786	6.03175719	8.24087805	6.444378586	1.643701534	6.405702346	7.22272	7.138977335	1.629058696	6.904166719	6.7287719	6.0893081	1.52523038	7.81033199	7.34641404	7.31933248	7.495003	6.981568858	7.28305969	4.52362811
LAMC2	3.90564444	0.67738343	0.858937196	4.48871634	3.678642715	1.33364181	3.471648568	3.016422058	4.698536181	4.45778715	4.71269398	4.098904136	5.85780035	4.1456771	5.388845055	4.425918005	7.35752245	2.495488	6.14012658	5.467385715	7.538179	6.15686331	4.439968606	3.33141863	5.316813912	5.237853184	2.013496858	3.56513376	6.40821618	10.40491995	3.38920488	9.12401547	5.490298977	3.332100621	3.846630018	5.924594	5.329410824	1.080290744	6.025999339	5.24607097	4.945697002	3.25742806	8.16819867	7.0179208	6.3168813	6.684112	4.103162564	5.71136074	3.70358246
LAMC3	4.43933381	0.555789094	1.040800176	1.95001824	0.600612705	0.72519056	0.954930474	0.368785078	0.533858819	0.936168288	1.98152793	0.990744483	2.21130169	2.2049385	1.257203769	5.747576649	1.0964622	1.713227	1.33184831	1.095786638	1.010742	0.11555716	0.902496896	0.60947654	0.778755072	3.117702288	1.351763639	2.75705797	0.825647697	1.789565	0.69959648	1.72891021	3.328342539	0.926543916	4.018812234	2.242273	2.083920574	0.76268378	0.447067168	0.76025765	0.954265279	0.23717033	1.08817692	1.86073105	0.47763018	1.252286	2.317094846	0.30990019	0.08449915
LAMP3	1.21649827	0.123064239	0.177295314	3.84663002	3.046535265	4.62012535	4.749876091	1.675807196	7.198382623	5.402271608	2.8203407	3.90912107	3.0889568	3.80115463	1.246669785	0.482289794	4.6789532	5.835162	3.81125164	4.727240101	4.85269	5.65752593	4.478225473	5.10568213	2.216822539	3.847063395	0.94578606	3.12343485	8.376234055	3.75328288	4.56828072	2.97975274	5.397886373	0.651536219	3.965801021	5.118991	3.923088153	3.185478747	1.27329256	4.66378936	3.32770846	0.55019654	4.68768108	2.62326396	2.09736474	3.328683	3.914548184	5.13417723	2.59877313
LCN2	11.61295533	0.15991607	3.475258583	9.68715484	5.64489008	3.77534252	2.943213043	6.552502238	5.519382894	5.904342184	7.43095271	3.627274302	2.52132209	6.39263337	8.179674877	4.519446065	10.1794265	1.488937	5.68684265	10.40491995	9.102207	7.32984988	8.014134495	3.85487884	7.346414038	5.702893285	3.342777708	4.96242971	6.845486658	6.93911445	9.26246073	8.67374658	6.154556551	0.228791407	5.986370219	8.75109	2.369152116	4.019277582	0.519756004	8.7838169	6.91526754	0.90392462	3.32122773	6.53251857	4.93528957	8.376234	4.883298045	6.53251857	7.01372135
LDB2	3.9348444	5.130608988	5.647486908	0.41117187	0.587089326	0.56713642	0.773209332	0.399552846	0.696111815	0.971759206	1.85872113	0.686810521	0.34993898	0.65259216	0.690701613	2.873143329	1.20890932	1.090366	1.07213595	1.621140986	0.8051117	0.53089819	1.114374921	0.4062596	1.706644215	0.551569808	1.13093077	0.55434989	0.841425122	0.50394839	0.72092692	0.49719782	1.562560182	3.791358566	1.118902685	0.859901	1.413483056	1.41779441	1.658077257	0.49518256	0.482820798	2.09909858	0.69053909	1.22178908	0.92737267	0.9549305	2.699078277	0.55529782	0.1748114
LDOC1	5.25906751	5.338996009	5.827303478	0.68295837	0.778559819	0.45181339	1.903903736	0.383411759	0.566665683	4.325477608	1.70608292	1.010962245	0.53838131	0.3086208	0.763366663	4.946541368	1.6608796	4.081276	2.12347111	1.686830637	1.20867	0.43818011	3.361548104	1.32136479	1.968106184	0.939752459	1.769570795	5.66585369	1.101183441	0.46982328	2.66542045	4.42144381	1.087946784	1.270290571	1.08964739	5.323954	1.626769944	4.454290914	4.471153095	6.2077096	0.674187426	1.09495187	0.74969157	1.7564757	1.26470577	1.997242	5.092251923	0.94021073	0.25709128
LGALS7B	0.59088613	0.212267592	0	4.61055646	1.253061865	0.41560279	4.708592383	6.521590959	7.582306157	7.794692201	0.24495101	8.720428952	3.81699018	4.84761739	0.394280753	0.119793444	5.30020334	4.510572	7.97944101	1.563402445	6.148354	0.33672147	7.944340965	7.40779798	3.454611321	6.251274844	0.321126563	0.361145	7.170415862	5.19896916	8.35354882	8.00522709	1.173899247	0.31731901	6.11266215	5.097475	8.940756167	0.28250709	2.584173794	6.50307498	1.602438794	1.43803694	5.96352056	0.93680616	9.08202212	0.03475503	7.747982082	2.06538884	6.49476554
LGI4	3.9516711	3.586670025	3.45360111	0.68550417	0.192086964	0.78027693	0.611920333	2.164035978	0.516321349	0.613493415	0.68663741	0.572147887	0.681536	0.71663253	0.297759202	0.399139074	0.77087983	0.6524411	0.7717614	0.875056497	0.5297583	0.22921016	0.355679836	0.41792693	1.148941815	0.509034274	0.462607598	0.44924314	0.727025554	0.96238558	0.64780206	0.35073446	0.553966509	0.167836401	0.1572117	0.4238774	0.893182542	0.612462711	0.122001235	0.73543296	0.352686411	0.05295724	0.88443174	0.48306153	1.68280863	0.5665449	1.287385656	0.48338918	0.45956944
LIFR	3.31312153	4.497962794	4.701308675	0.42696539	0.749527206	1.18414501	1.498275278	0.23574224	0.189479737	1.109487096	0.9247245	0.193449727	0.29181798	1.32348814	0.742240793	1.337264849	0.4461678	0.5211364	0.56035994	0.595024393	1.326274	4.0965059	0.497342382	0.35783147	0.546635925	0.537876782	0.709314958	0.77104258	0.186904116	1.4961058	0.49161094	0.30056318	0.939998279	0.203483015	0.439096055	1.88292	1.109054313	2.023587558	3.393013597	1.30528247	0.609793607	0.56370609	0.44160003	2.23517237	1.96751461	0.5035996	1.738272233	2.23253505	0.04179578
LIMS2	4.83121131	6.11666841	5.705618081	2.43464976	1.966076318	0.49215857	1.047408099	0.931163291	2.069605321	0.794089045	1.1203588	0.711570208	0.80985868	1.45706486	0.454667679	1.385545231	1.28895565	1.567043	1.57587975	1.004786294	0.6494534	1.7080977	0.740199211	0.98855987	1.317392241	0.594902414	1.337536421	1.60008434	1.085860348	0.41136772	0.74823861	0.72867632	2.167838015	0.858937196	1.059437067	0.6618217	0.823386201	1.126700694	0.423511251	0.40645121	0.436431427	0.90090351	0.99550853	1.10024689	1.07192031	0.8153272	2.382708667	0.82127605	0.31399436
LINC00958	0.88046791	0.017282338	0.121265734	2.85641468	2.66719656	3.0817306	1.257711516	3.181620477	2.473836035	2.995098973	3.59555366	1.785816622	4.21191805	2.10672652	1.088932279	2.075951645	3.43272025	0.01063355	3.73811991	3.447158785	2.398771	3.83419064	3.141888647	2.1138521	3.021247599	3.950372358	2.609819303	2.66778186	3.45854126	5.06777847	2.72990693	3.75642844	0.193164383	3.294622294	3.274485664	3.603519	2.79826125	2.062442573	0.97022715	3.85901027	3.445059845	4.33135748	2.26556057	5.45481789	2.83970832	2.219741	3.255760787	2.95732663	3.22187788
LINC01089	1.49552993	1.244932724	1.925970935	0.91426673	2.255674184	1.66817361	2.481833892	1.620522348	1.824960007	0.874073925	1.07682465	1.539953902	1.75817977	1.16815369	3.948643861	1.719811232	1.22951223	1.163486	0.98288989	1.28870048	1.853253	1.57616265	0.947859065	1.88035601	1.147992966	1.559525932	2.659565772	1.83665941	1.215513803	0.47024424	2.75939841	1.54104541	1.394079238	2.53473919	1.879516934	1.646196	1.198657409	2.23888345	2.039512236	1.23047751	1.830645274	1.4283071	1.17732881	1.23984853	1.01222642	2.140606	1.170797068	1.61515515	1.49444781
LINC01133	1.4213208	2.687392827	0.26304645	4.59907145	1.670692168	5.17780748	3.287311541	4.533358736	7.73331292	5.137807079	2.05144786	2.820023746	1.94442617	5.58380418	4.62569034	0.106163045	4.79272637	0.466174	6.54946453	4.488716344	3.866601	4.25177353	5.158809153	6.17740859	3.874503163	4.893893016	0.055286409	4.49796279	6.216482288	2.57319609	5.20912949	2.20929894	3.654461947	0.063917465	1.729723872	4.682948	2.147233524	0.145392981	2.610673456	2.73632836	4.512361856	0.94466088	2.35711872	1.73909921	1.31284165	5.30323	3.718907699	5.63689309	5.0652148
LINC-PINT	1.8010595	1.223317562	2.263781817	1.38716534	0.511520782	0.84453378	1.733976693	0.385008675	0.548703104	1.455736074	1.57899663	0.249146355	0.62303186	1.36106215	1.210945888	0.488438864	0.48375062	2.380462	1.08841321	1.010074314	0.6281844	0.46753561	0.777659319	0.82023121	0.895603658	0.752440408	0.665003594	0.90230351	0.559581128	0.84697803	0.41987708	0.95576887	0.853010676	0.124976501	0.558564078	1.115799	0.488491294	0.702554231	2.025003177	0.71326368	0.672827563	0.28207979	0.67403225	1.56227867	0.86067513	1.145595	0.937909213	1.29592055	0.61893451
LMBR1L	2.97762134	2.877300028	2.971706553	2.97354389	1.972115879	2.7650361	2.373387473	1.91856873	1.787817307	1.852387127	1.76496366	2.135664239	2.28604602	2.55751773	1.622589087	2.365128859	2.47100985	2.187157	1.88933002	2.639922698	2.776996	2.36224503	1.907937959	2.36995741	2.31970672	2.371103927	2.825123715	2.39991543	1.913412613	2.40414972	2.21056039	2.38702953	3.013932355	2.525900313	2.525633723	3.0714	2.178974549	2.743625452	2.209298937	2.84875952	3.463567075	1.94744082	2.07740375	2.90859644	2.10994126	2.099397	2.655520634	1.87478577	2.23746066
LMCD1	4.05511697	3.486275136	3.501314742	1.59476952	1.922229939	0.59350494	1.145074667	0.889011877	0.789545203	1.827515454	0.79150644	2.486221083	0.43324546	0.6428522	3.038523183	0.803070519	1.31711611	1.888433	3.13476555	1.187607305	1.152314	0.80416287	1.157862513	0.95235957	2.139438785	0.931750461	0.948734172	2.52302026	1.928757145	1.09554164	1.1863839	1.19889502	0.695315701	1.410482375	0.705912156	1.049561	1.854683588	1.530055	0.76319159	0.53553828	0.902496896	0.82487973	0.90010209	2.03754146	1.65286398	1.816742	1.91856873	2.19885905	1.22107335
LMNB1	2.75822221	0.854709159	1.697579379	4.46713731	5.73446354	5.02613306	5.647486908	5.230100901	6.11266215	5.646139428	4.96649455	6.748125028	5.50331262	5.84790151	5.315813374	5.64489008	5.46279332	5.810883	5.01132976	5.45142582	4.822254	5.09658631	5.479427621	4.45263128	5.166467873	5.860629731	5.103825345	4.32809054	4.912289041	3.91586335	5.56965706	5.06268391	5.70989139	5.715531082	5.509672553	4.427585	5.510841465	5.297145518	4.654651637	4.75599783	5.191950753	5.1882316	6.14219707	3.72199314	4.50431175	5.390962	5.310460611	5.72575973	5.6075963
LMNB2	3.27058275	3.174797297	3.226581482	4.27857737	4.346409064	6.18605397	6.011350304	4.815659149	5.798100878	5.263412957	4.0319725	6.144270384	6.4340453	5.78897633	4.509408547	5.884808849	5.19292293	5.118991	4.37105255	5.155155196	4.75192	5.42615754	5.086278245	4.89308054	5.192922931	5.456937911	4.934548387	4.23744968	5.979259732	4.51361311	5.76085117	4.67300632	4.990054009	5.809328221	4.879363627	3.826398	5.555575076	4.91450233	4.570768227	4.58894141	5.753380269	5.38032495	6.19023091	4.99898863	6.77471795	5.061039	3.920417426	5.36610033	4.99331917
LMOD1	6.73219011	8.465303066	7.690760237	0.68568256	0.764445497	0.6541281	1.475259042	0.44523869	1.056670974	1.553979109	0.87888916	1.305048426	0.74741152	0.40174948	0.264912165	2.202076385	1.50602497	1.598542	1.95531621	1.718966398	1.73654	0.30407042	1.36027669	0.60985966	1.862125887	0.57102191	1.506849445	1.9718049	1.624283167	0.41165066	1.05044874	1.11462508	1.040563655	1.469506045	0.458023793	1.774095	2.222309301	1.40509351	0.144615265	0.58887855	0.392271349	1.56984623	0.84179488	1.37785316	2.17647325	2.094386	5.496283349	1.69137206	0.18744629
LRCH4	0.92369377	1.311223623	1.284300401	1.75959383	1.734550964	2.01697346	1.502733593	2.612988604	0.899290048	1.474218613	1.80565117	1.553711578	1.46451843	1.76551222	1.688838314	1.339064518	1.61994116	1.726032	0.95794285	1.645925583	0.8734915	1.50656605	1.565629074	0.68616048	1.364437769	1.122024138	1.239376295	1.13406185	1.399936451	1.48484353	1.19252291	1.48648796	1.646754271	1.404528178	1.184415211	2.070489	1.853526488	1.990862118	1.547526189	1.72862659	1.116764081	1.29174971	1.72266172	1.1610341	1.83549309	1.001718	1.166657636	1.59330905	1.54191479
LRP1	5.09837744	5.592870931	5.305211016	1.59278716	1.125743072	3.48699776	4.075692755	4.046953304	2.630816975	4.177867767	1.77069063	3.967650694	4.74799149	3.16160272	1.847137536	5.201939083	4.43764476	2.853713	3.63508346	4.149015459	5.801302	4.03102454	4.356823833	2.87075952	4.097450291	3.291677651	4.123475587	3.11407551	4.023839854	3.77773328	4.08955453	5.47576166	3.675556475	2.703456371	4.006594728	3.718908	3.771664988	5.233916752	2.931969194	3.76199696	5.297145518	2.56792157	3.93175332	3.30339949	3.66210768	3.522616	4.430297392	3.60423599	3.34101762
LRRC32	5.15235186	5.141337366	4.191085157	1.05965161	0.796011715	1.48237744	1.552862471	0.887812874	0.977170044	2.12907682	2.30679167	1.328685178	1.26470577	1.16715618	0.793896324	2.403560459	2.23342454	2.337412	1.82666859	2.723678201	2.134203	0.88145413	2.108453714	0.84417131	3.396800543	1.339824766	2.869858846	2.07824588	1.674052867	1.20261298	1.68627174	1.32760654	1.978677323	3.200510417	0.856048384	1.499346	2.15267247	1.706908735	1.562560182	0.76622572	0.709314958	2.52711702	1.79930379	2.03637951	2.38534093	2.08594	3.553656078	1.45408131	0.32617719
LRRC4B	3.51758349	1.674317259	3.8350509	0.23478778	0.307198853	0.12586394	0.433553794	0.189479737	0.111443713	0.374614869	0.41781484	0.257492518	0.22348084	0.13765463	0.316076717	3.376295567	0.49251502	0.4628119	0.11399481	0.547416261	0.2695043	0.10828665	0.174557887	0.31361078	0.15419865	0.486963649	0.674830408	0.49827076	0.389574378	0.11787598	0.23010746	0.40060677	0.207433717	0.284170104	0.294826992	0.4283559	1.150631569	4.568280718	0.234035949	0.11614018	0.234466524	0.26215782	0.27922793	0.48663755	0.34134655	0.6364257	1.777792887	0.25290354	0.07648908
LRRN4CL	4.34107759	5.250075794	5.228052848	0.82574393	0.221474457	0.04147692	0.938765072	1.377285007	0.527560231	0.792989508	0.74495843	1.103425931	0.31429291	0.26965162	0.59648684	2.598511327	0.62526497	0.3788363	1.86129937	0.578379789	0.2308478	0.05227938	0.737473412	0.43218493	1.27329256	0.875454528	0.366998262	1.95084996	0.604718703	0.38100127	0.54363457	0.74897113	0.871914057	0.242413604	1.80367038	1.033524	1.268245865	0.172369062	0.05392037	0.23318211	0.325707546	0.16836697	0.22818372	0.95191118	0.36755413	1.038519	2.471581199	0.32381021	0.139846
LSP1P4	1.25720377	1.325522443	1.004116492	1.05760364	0.053768976	1.47801956	0.728526398	0.690394183	0.997939014	0.094439784	0.23015378	0.346205628	0.84569782	1.79962041	0.325164997	1.163486474	0.71881136	0.09105363	0.40436159	0.083283268	0.4462844	1.35947153	1.213946007	0.3733783	0.359238677	0.312011136	0.697381853	0.85779451	0.494161079	2.23165237	0.23332936	1.84594557	1.056470428	1.17101967	0.08428586	0.8808513	0.20709313	0.644202279	0.880253244	1.78035286	0.143723914	1.10671377	0.66098599	1.33211019	0.1528053	0.1489053	0.834101472	0.25749252	0.2607646
LSR	4.77759234	3.137328845	4.340499569	6.70941818	6.722243304	8.09073761	6.446799698	6.355828442	5.500887078	6.278158862	6.56667892	6.462376459	6.4891376	6.71568342	8.240878046	4.903714654	6.32912666	7.602898	6.31243805	5.712832064	7.436657	6.09132312	5.707001614	6.18605397	7.213210744	6.108592952	6.031757195	6.1203672	6.640753887	7.19838262	6.91188022	7.44830826	5.513390615	6.110630091	6.431415204	6.791731	6.508376561	4.774703374	6.101083938	7.53157497	6.472847946	6.17325021	7.93488226	6.8854134	8.38860951	6.392633	5.841697822	6.19250126	6.30541083
LTB	2.85725753	0.971296776	1.042848574	6.52159096	2.335768506	4.22946767	5.365140644	1.482377437	2.604025242	3.409888949	6.72544761	1.680806804	2.97914065	2.51271003	3.121276024	2.406390878	3.68680031	3.205433	1.90511324	4.156821549	1.619941	3.92670616	3.008626165	5.80609527	2.263492934	4.096505898	2.482384136	4.9029247	2.575176044	2.16089526	3.55253072	3.23288046	3.053740588	0.659482715	4.782837316	3.335901	2.710787643	3.483723217	2.301645897	2.46057163	2.271765931	1.01096224	3.29199372	3.1744874	2.48792876	2.711079	3.690144751	4.98187945	2.69320347
LTBP3	4.96729211	5.313592277	4.88475374	3.41201798	2.640243347	1.75987941	2.577523	2.766805014	3.007698068	2.59057849	2.07564823	3.112852393	2.30019375	1.51290691	2.220046313	4.528438943	3.06624075	2.879454	2.92063483	1.946514359	2.353344	2.79973407	1.791837795	2.21360633	2.52648908	2.617363141	4.750506955	2.85885627	2.711078872	3.48171501	2.67601344	3.21002871	2.90859644	2.250507689	3.163807063	3.941894	3.804368128	5.127792606	2.378813177	3.30944218	2.500401177	2.88860308	2.35154506	3.90184198	3.47097368	2.609531	4.181276564	2.76950223	1.70444146
LTBP4	6.77132589	7.31403686	7.14753098	3.3061236	4.182751924	2.32969658	2.594079689	5.523012059	3.388522287	3.474896646	2.67894128	2.585915353	4.35951744	3.98842584	4.618228346	6.754540234	4.31260688	3.906577	3.94439851	3.562874964	4.720103	2.22572244	1.703284463	3.43272025	4.060626625	3.261389609	3.273504391	3.48554996	4.453749691	3.84579955	2.68504008	5.34556342	4.225958836	3.162214472	2.892502012	4.178888	3.702360586	5.493966944	2.65522626	3.43618058	4.978725612	1.08726767	5.10113166	3.4140513	4.31745854	4.83567	4.496267296	4.75120405	2.90492019
LY6D	5.51574942	1.349782868	0.284795081	5.33472201	0.204500377	0.86833727	7.97063617	8.76633923	5.253033809	9.10220729	1.97925845	6.985136205	9.76682772	8.8170019	1.523050053	0.405982273	9.68715484	1.307303	8.41542294	9.020369947	8.14893	2.06074664	11.1180304	9.14517044	10.03194172	9.10220729	0.82434819	8.08094928	7.489062928	4.66501916	9.45708532	9.37254396	2.286618259	1.77055289	3.419844834	6.102928	8.629129127	1.419740275	3.08613694	5.78897633	9.615998466	1.58467991	11.2080764	4.08811326	10.1794265	7.50099	8.465303066	6.92723476	9.65055081
LY6K	1.02919666	0.037373739	0.458885728	4.38076058	0.0317557	3.18654332	1.572156085	4.101207489	4.58894141	3.223537129	3.88370959	2.862299045	4.13212902	4.50030438	0.009387079	0.65739024	2.41737415	2.471276	4.46245098	2.730244729	2.831035	3.8972284	3.070460372	3.40159914	4.130636274	3.25346402	0.696542483	4.38407334	3.267011599	4.38460555	3.68935829	4.61378025	4.365083346	0.283204985	4.350835366	3.664444	4.916831594	0.092672954	4.98836245	3.43307446	4.856550073	0.68056462	3.89889509	3.67939495	5.02197278	3.460624	2.849969025	2.8662477	5.85923876
LYPD3	2.45787205	0.768225142	1.773834719	5.39571028	1.425563788	6.92723476	4.532756541	8.903525238	6.29412685	6.863410542	5.5492702	6.687131083	7.16567843	6.21648229	1.189335437	0.634962847	7.90015416	7.818147	6.84893447	8.080949276	8.402609	1.62285879	8.979497787	6.45175834	8.148929716	5.346599522	0.920385883	6.15260503	8.426982476	7.67654545	7.17041586	8.41542294	4.779171648	2.8767087	6.908169369	6.816021	10.46944659	1.743160697	7.193522531	7.08559479	7.293366044	4.46186565	7.28305969	3.55177795	7.66941158	1.853805	7.489062928	5.33790107	6.67771862
LYZ	5.09225192	3.617491204	2.715933366	2.4599852	3.447158785	8.62912913	8.188849497	3.467473409	4.130160713	5.768360274	5.66181361	1.66370336	4.47174229	5.81088314	4.516560517	4.453749691	6.3237786	8.263919	2.37025027	7.635401937	4.373814	7.72551042	5.47324389	6.95439065	6.071554851	4.433070038	4.184170215	5.71283206	4.751204053	4.74243357	5.43988184	2.88064355	5.581299708	1.899608979	3.15671156	4.916832	6.338900756	9.262460729	5.701483747	3.37971076	5.101131661	3.9175819	4.45949229	6.9002747	5.25499054	5.568355	5.46161211	7.7946922	2.96712058
MACF1	2.85184969	4.103599359	3.159617431	1.40637787	1.624874439	2.28750937	1.941822271	2.041278426	2.421265123	2.347879346	2.47954942	2.156187278	2.35909776	2.28230468	2.419506537	3.227272972	2.39335323	2.640875	2.76740268	2.373682855	2.104802	2.50095487	2.459348289	1.67636743	2.315341737	1.927375305	1.987990579	1.58688997	2.543542829	2.81825457	1.6389181	2.48507066	2.339431485	2.505042278	1.873895831	1.923673	2.174731071	3.12943709	1.763597083	2.03217556	2.330578813	2.62406809	2.94807894	2.11686228	2.63395091	2.109332	2.465825721	2.20119355	1.91770543
MAD2L1	0.79934311	0.546777485	1.048574176	2.68679393	3.192297596	3.1521911	3.220564571	3.264010114	3.998205542	3.248089544	2.16553784	4.194431785	4.58827353	4.00890153	3.018253212	2.765335224	3.27887377	3.111898	3.53178576	2.99631721	2.529496	3.15286481	2.940461639	3.21985677	3.687751689	3.57554603	2.920005494	1.56562907	3.215283912	3.82839572	3.08204598	2.84996902	3.732965128	4.220463643	3.218835451	2.752055	2.853978439	1.945307287	3.092804493	3.40808994	3.329689722	4.00890153	3.61900062	2.38186472	2.74935068	3.014258	2.787486929	2.64851186	2.59350854
MAL2	4.44220873	0.090795933	0.762865287	5.82432435	5.144056542	6.73882338	4.929875105	7.483398534	7.794692201	6.194584423	6.94654437	6.896610724	6.59018102	7.74798208	6.885413398	5.286700601	7.67654545	5.564385	7.27282832	7.466093495	6.601907	6.53251857	7.690760237	5.81983142	7.277725413	6.377856899	4.702030784	5.22106284	7.563409232	6.71568342	6.27571914	6.71238424	5.681290173	5.419376439	5.774375572	7.161137	6.946544372	2.777281512	3.287311541	6.28293726	6.823462464	4.94895242	6.72544761	5.64084	8.2300036	7.582306	6.521590959	5.78158686	7.55718135
MALAT1	3.58810072	3.655659271	3.342081286	4.17009436	5.53927818	3.32367653	4.354694273	3.778148398	4.917535237	3.526641678	3.53290525	3.083608921	2.80982332	2.34467055	5.854497813	4.668360121	3.12472106	3.559531	3.07236208	4.250835452	4.571425	3.72323994	4.19844062	3.31812526	3.988840797	3.383179085	3.486997763	2.84570074	3.822714274	3.26932516	3.4147478	4.98836245	3.396463939	3.570706529	3.868172457	4.234891	2.887029167	3.980520091	3.729417653	3.7513247	4.646886738	2.15421173	3.67435281	3.57809073	3.26668869	4.328604	3.26103844	3.58221712	3.99774242
MAMDC2	4.20038836	5.669935526	4.951309431	1.15256656	0.057521868	0	0.104824011	0.12387663	0.498982752	0.148935597	0.02442261	0.254378792	0.43614989	0.67615251	0.100118038	1.59533185	1.12227336	0.09798596	0.87014843	0.522826901	0.1612425	1.15933804	0.411955377	0.05675956	0.259548061	0.082257881	0.266280011	0.12227349	0.137934131	2.19363024	0.15302453	0.55168933	0.723101587	0.032711096	0.365995122	0.3833326	1.226691642	0.359316957	0.435577964	0.94353526	0.053926385	0.084612	0.14485359	1.34404644	0.08172126	0.1899905	2.123170337	0.07337814	0.03753569
MAN1C1	2.37051978	2.8054416	2.794032786	0.48705944	2.599071921	0.9728181	1.951742401	0.217434044	1.23828938	1.273862825	1.07910445	1.709831633	0.78343865	0.36429974	1.673765442	1.261143433	0.6942337	0.8008673	1.04607849	1.047174641	0.5782547	0.68887476	0.81685816	0.84162404	0.872339085	0.745314753	1.004562596	1.10502216	1.270828789	0.2616443	0.82973242	0.39524059	0.901702075	0.630940694	1.365512068	1.336731	1.075617087	2.978571863	0.52431229	0.37711657	1.12352919	0.27519809	0.59297452	0.61975995	1.28066723	0.8014036	1.721258524	0.87949222	0.51940227
MAN2C1	2.37482846	3.16441605	2.933213164	2.90952444	2.898826912	2.96836004	2.774880123	2.282862776	2.281732347	2.317370661	2.57404105	2.477228172	3.04434958	2.27375533	3.534031961	2.971994511	2.52415315	3.006425	1.93018606	2.673370205	2.971707	3.2494087	2.420705507	1.80538324	2.363350436	2.481016439	1.908818816	2.51146517	2.3142339	1.48285405	2.35969318	2.89068441	3.124721056	3.047492911	2.849068692	3.477437	1.964417685	2.815852059	3.076758086	2.17068181	2.648819859	2.4584582	3.42053681	2.29507009	2.56389208	2.707924	2.155665074	2.98373603	2.48507066
MAOB	5.41473648	6.11266215	7.056436107	0.32522792	1.047408099	0.6953157	1.722053222	5.124223092	1.128809682	1.227501942	1.57841517	0.851252942	3.304411	0.17692877	0.411086442	4.711966833	1.04789014	1.280903	0.74053008	2.168116533	3.871069	1.51484431	0.70543479	0.98792329	2.149895018	0.894585771	3.079610827	0.96064489	0.834652498	0.34249099	1.39274288	2.74362545	0.349081586	0.450208319	2.317370661	1.289727	1.53860859	3.416585483	3.364649728	1.08748472	0.847941921	5.04384618	0.37914347	1.46812725	1.74173047	1.693394	3.399515162	1.27186692	0.19249031
MAP3K12	1.5888994	2.392479599	2.163469844	0.72755256	0.798216964	0.90189956	0.969550927	0.430651688	0.924521771	0.686810521	0.70255423	1.362550315	0.9153347	0.95728065	0.76268378	2.316223132	0.67107004	0.9108081	0.60444414	0.881454128	0.5899876	0.88719157	0.508688405	0.4275095	0.666790573	0.554466135	1.384210464	0.57959978	0.684709082	0.83556421	0.70969331	0.63298603	1.953509038	1.148941815	0.640735904	1.471131	0.750546822	1.689376035	1.03055562	1.01782743	0.881679646	0.80197078	0.63395728	1.0537137	0.67894336	1.119885	1.126700694	0.95150642	0.36796137
MAP7	1.64057181	1.453003538	0.332127659	2.92279754	2.728755023	3.6541058	2.207226738	3.557794839	4.0591954	3.167624347	3.20775007	3.412695617	2.62406809	3.28696006	4.764220874	3.088633044	3.56957371	4.762815	3.17288491	2.599650696	4.095989	2.7742412	3.337932154	3.13345033	3.812037526	3.457144739	2.222035386	2.03352909	3.981842489	3.45854126	3.08022547	4.08356674	3.914153677	4.405472117	5.470812806	3.016103	3.903578902	1.587715753	4.402090804	4.32121771	3.104964711	4.23538842	2.61210964	3.02035315	4.31962237	2.177291	2.233424545	3.50679758	3.2906418
MAPK10	1.94530729	2.945406863	2.571734006	0.21471621	0.026013005	1.61598141	0.241681132	2.031327268	0.359957031	0.76983016	0.11922872	0.845878458	0.90444943	1.27900965	0.055780213	0.734558736	2.15618728	0.3567879	0.35871576	0.447810805	0.3413465	0.11130373	2.344956347	0.10088866	0.828079273	1.53558899	0.236555427	0.08808257	0.458248255	1.31739224	0.49170014	0.33012116	0.14296428	0.391025581	0.031330111	0.3261772	0.466560543	0.345289901	0.067874399	0.15763542	0.283317817	0.24177722	1.28972656	0.13822976	1.02630512	0.4019448	2.047825869	0.29345561	1.47281486
MAPK13	2.10309262	0.519902036	1.163486474	4.45662658	3.901415823	4.42814546	3.832137164	4.014279982	4.52600179	4.423092257	4.47701332	5.198969155	4.59410244	3.43476997	4.984347139	2.860410234	4.48221427	4.804236	4.0469533	4.306995089	4.371618	4.30137668	4.139234207	4.76997544	4.343764926	4.594749826	1.531406458	3.80315533	4.913773199	3.98623212	4.58704355	4.87018815	4.427029679	4.240378604	4.095531643	5.484462	4.290522729	1.985591598	3.63804136	4.26746207	5.082802018	4.27344511	4.35845903	4.24980452	4.62314074	3.484838	4.527862468	4.28485856	4.68967555
MARVELD2	1.30627856	0.577147473	0.318361399	2.06649421	3.226929603	2.33656663	2.248325884	2.418280321	3.543943605	2.262374341	2.4151282	3.037616402	2.15043578	2.49285797	3.665165935	2.718649975	2.67396051	3.059289	2.37540168	2.476697551	3.065906	2.55053385	3.217550397	2.60018394	2.739626815	2.403259642	2.506751418	2.39846247	2.713507486	1.87060026	2.7537962	2.6450158	1.875923196	3.397131716	2.214193073	2.374542	2.008582664	1.485112438	1.486993799	2.50152618	2.179375377	3.31440196	3.18751272	2.41770022	1.95378883	3.251739	2.538544148	2.88241778	3.30846372
MASP1	4.81777425	3.434769967	5.196926928	0.06907867	0.10489476	0.27122359	0.622907828	0.093813126	0.127130625	0.144769332	0.3425646	0.099039673	0.02321042	0.0187303	0.187997396	0.886185497	0.22102361	0.3888919	0.25221967	0.391586009	0.05607529	0.02225655	0.093749437	0.11502825	0.002954978	0.976063591	0.234085885	0.47501708	0.097632211	0.25795728	0.40001663	0.2295461	0.121951758	0.28849385	0.196807054	0.539372	0.87032575	2.896059208	0.031621149	0.0486182	0.296055256	0.04909427	0.03480186	0.30384956	0.22316816	1.265268	1.89824592	0.21946521	0.01419776
MATN2	6.06774056	6.434045296	6.132228987	2.84755445	3.347125654	0.60851364	2.03693363	1.014442321	4.075255388	2.924009021	1.52000323	3.152525382	2.63426507	3.07268819	3.456441138	2.395366747	2.14494421	2.451525	3.70751881	2.222613482	3.291994	4.59154782	2.366905521	2.27888546	2.242006071	1.56677121	6.047131558	2.73929959	2.928982663	1.6431598	2.28957251	3.53364298	3.256398113	0.864777742	1.757890406	3.092804	3.715829934	3.907026157	0.519402271	3.73536595	1.320528903	0.9568554	3.35642596	3.46138783	2.33550493	1.361318	4.661230287	1.55226564	1.83665941
MCF2L	1.46089755	1.527485133	0.999037361	0.14131258	2.03693363	0.2007619	0.743490465	0.219420997	2.740490326	1.425563788	0.52669302	0.846796318	0.96321304	0.11139784	2.512410074	1.051574949	0.31475636	1.943841	0.35838449	0.384294236	0.242191	0.11251519	0.564960559	0.63517694	0.417633449	0.836191802	1.161508471	0.95962884	0.951703812	0.07102463	1.02098179	0.12195176	0.490059821	1.587715753	1.256945181	1.488937	1.308862028	0.974532033	0.139862019	0.4851985	0.678140363	1.37252641	1.45381458	0.16397892	0.90130269	1.443743	1.000438361	0.50972987	0.52529372
MCM10	0.13920673	0.055765214	0.054800215	2.34412566	2.367736535	2.47866226	1.143390002	2.806022237	2.72221546	2.380734921	1.84277264	3.136645749	2.79403279	2.85754929	1.684228128	1.900217895	2.51088362	2.68797	2.22631244	2.562750345	2.851524	2.820958	1.422114605	2.68532044	2.47695396	2.497222845	2.072758733	1.05489943	2.309879568	1.97500822	2.28029231	1.51484431	2.52741128	2.845390252	2.150023213	2.123471	2.791044498	2.225722439	2.228592842	2.74690036	2.261246277	2.89821696	2.22685435	1.51037052	2.41021166	1.472815	1.664228987	3.08022547	2.53911308
MCM2	2.19714249	1.622858786	2.714096577	5.43174596	5.181602279	5.31359228	5.764086495	6.610695116	5.86233535	6.380223967	4.55905359	6.516282174	6.22050157	4.81852515	5.012128148	4.629644071	6.86690259	6.089308	6.3237786	5.671392951	5.365141	6.26899256	5.282562687	6.34618086	4.774055327	6.334038192	4.774703374	4.62070132	5.548001466	5.32282598	6.18819674	6.06774056	5.295195014	5.179701822	5.847901508	5.654537	6.513524346	4.573292209	5.393307934	6.25570609	5.664613233	5.03464389	5.70989139	5.62209473	6.28293726	6.048984	5.854497813	5.72288535	5.03464389
MCM3	4.55787654	4.604790792	5.397886373	5.87036331	6.278158862	6.22725702	6.126389234	6.368076344	6.874057312	6.535510134	6.42667917	7.357522451	5.99358747	5.96864928	6.94287539	6.296429225	6.00950236	7.193523	6.0854549	6.126389234	6.024125	6.60786348	4.341077591	6.18385398	5.782938252	5.781586864	5.233916752	5.64748691	6.462376459	5.77437557	6.47825068	6.04127131	5.715531082	6.22271801	6.392633369	6.700081	6.563959168	4.658616761	5.986370219	5.3032297	4.97457376	6.10859295	6.37054721	5.1787493	5.52182538	6.513524	7.170415862	6.60190651	5.85279906
MCM4	1.96062217	1.540801477	1.900486262	4.82990605	5.104745067	5.59154528	4.794929865	5.610253435	5.822859989	5.168373258	4.80491728	6.067740562	6.04713156	4.91903432	5.214119373	4.804235944	5.37800492	5.991712	5.36926164	5.619558749	5.096586	5.46628127	5.254990545	4.99417486	5.089628277	4.998988628	4.391773066	4.33247452	5.487865749	5.64613943	5.11114505	5.17126507	5.804516524	5.003056518	5.301229215	5.152352	5.859238763	4.081725508	5.142239847	5.13871977	5.454817891	4.71269398	6.02058268	4.33999543	5.94484112	5.259068	5.017090988	5.44564265	6.54674846
MCM5	2.74303557	2.26816443	3.233543379	5.43758747	4.60412363	5.16646787	5.622094727	5.801301592	4.902183755	4.810663818	4.14209584	5.909316933	5.18728516	4.89690885	3.602346634	3.742083046	5.33142363	5.150528	5.61415829	5.068602546	4.695225	4.85056678	4.60280845	5.96864928	4.367759274	5.179701822	3.640757017	4.54495571	5.03897469	4.73952934	5.34334149	5.20297944	4.731161594	4.154457319	5.353014211	4.786336	5.622094727	3.405747781	4.630336068	3.81283848	4.749241641	4.00397109	5.39209473	3.49310381	4.66903639	4.878609	4.48639137	4.48985219	4.8056118
MCM6	3.67279446	3.106898764	3.60583124	5.00881164	5.209129491	5.56060751	5.208126695	5.507235585	5.5567827	5.003056518	4.84683473	5.860629731	5.15880915	4.55604382	5.362880505	4.905947271	5.2992247	5.914426	4.96649455	5.010482416	4.825652	5.49274448	4.935289571	4.93372762	4.922100931	4.854229204	4.366730061	4.68967555	5.480700832	5.10113166	5.36166934	5.1999388	6.162831418	5.087156171	5.348876074	4.567674	5.816653607	4.24934541	4.748620468	5.17604428	5.369261639	4.83870319	5.49396694	4.17009436	5.2765506	5.447954	5.080124355	5.25303381	4.71878362
MEG3	2.05261667	2.974128	1.707206088	0.1183109	0.180366617	0.21305406	0.408092912	0.173560687	0.276764844	0.417725638	0.34946797	0.230770162	0.31112938	0.06774886	0.32258107	2.974128	0.80816639	0.4922659	1.53113672	0.922024748	1.200911	0.13582259	0.077529094	0.25567449	1.140026715	0.262833732	0.834478298	0.50244654	0.271166759	0.18100789	0.30276405	0.37775463	0.339362615	1.615981409	0.090637134	0.3244726	0.794432441	4.109265194	0.417416553	0.09611634	0.22129286	0.55106387	0.2867712	0.30548721	0.38333263	0.9634049	0.698844725	0.3322296	0.03460907
MEIS1	3.51367426	4.095531643	4.323356177	1.32600356	2.663094957	2.08914094	1.249252494	2.690311906	1.643159798	2.178389766	0.9491164	3.757213162	1.32424006	1.77055289	4.350323029	4.252787042	2.31534174	1.020982	3.35781982	2.862581925	2.714097	2.12118902	2.793128866	1.85623864	1.312000435	2.288979408	5.143169345	1.00676877	2.854580264	1.2533266	2.59589997	2.16146098	0.860081065	1.118408089	2.86594838	2.371104	2.813092241	1.441315852	2.251894536	2.27405941	2.072758733	0.33568412	0.98035364	1.68937604	1.82666859	4.270063	2.776673945	1.53420238	3.29359775
MEIS2	2.32969658	3.406067782	4.431422091	0.43882287	1.496605154	0.82658567	1.260582622	0.969990968	0.969550927	0.963404853	0.68820692	1.966995322	0.74757955	1.80853537	1.984401316	0.788602214	1.2388476	1.59083	1.35101425	1.428037279	1.362833	1.71149837	1.933598992	0.33390817	1.069556091	1.189582991	0.18130282	0.67191351	1.450251636	0.61905717	0.96931374	0.98880316	0.5850537	0.261904365	1.207883871	3.490646	1.19889502	0.104194614	1.349782868	0.90170208	0.365765491	0.19801471	1.60946956	1.65751624	1.4377742	1.313657	2.415427483	1.1157994	0.92143591
MEIS3	2.86956898	4.565203272	4.954314942	0.33397272	0.360939345	0.33109857	0.471646231	0.627747062	0.386551606	0.609051896	0.74330895	0.533378826	1.21245261	0.6136635	0.210442603	3.172575619	0.70690925	0.8164649	1.77779289	1.031223337	0.8543397	0.26917684	0.304542704	0.39030985	1.395445787	0.34536255	0.568512054	1.94323412	0.649453428	0.96829212	0.56009147	0.7931786	0.631057537	1.018710063	0.255344448	0.3336362	1.034664703	0.741882485	3.451390183	0.43909605	0.198725994	1.06009098	0.70625558	1.20939746	0.68074334	0.635963	1.776345587	1.05553141	0.04156792
MELK	0.82546706	0.166077293	0.056455475	3.95524615	4.03243279	4.55359305	4.978725612	3.795780084	4.326029996	3.986232118	3.87648199	4.683643594	4.52959425	4.95664837	3.850322057	3.392330282	4.18521714	3.874503	4.27857737	3.291677651	4.615063	5.36926164	3.750527536	4.01472895	4.652717649	3.752915828	3.244024683	2.95457292	4.229005338	3.89679201	4.0657231	3.99690033	4.596555978	3.777733277	3.627650461	3.688168	4.198915558	2.560683295	4.853492042	4.55169658	3.635083461	3.77976911	4.57142473	4.06885913	4.05152673	3.613334	2.910798568	3.82639794	3.6476732
MEST	0.99378517	2.649098004	2.69671785	4.88784141	3.476353509	2.68652554	2.676895043	4.052435979	2.51330475	2.970503302	3.41728063	4.752569861	4.14854756	4.21240528	4.110266987	3.879521036	2.3924796	4.084876	2.90092391	3.084860966	2.697318	5.92278686	1.664228987	4.40376275	4.088543185	4.164118178	4.364578119	4.4904174	2.086809756	4.58768615	1.70213987	3.97780542	4.037035431	5.28781188	4.250835452	4.64048	4.955144462	7.165678432	4.333536712	5.51574942	4.413651323	3.61371417	3.59708665	6.24038769	3.88076661	3.507147	3.244337059	3.23847663	3.30105593
MET	3.0234972	2.201507277	1.917705432	4.70203078	0.935958931	4.53703037	2.674531401	2.320030304	4.43085587	3.345434173	3.34577423	3.817857328	2.30736422	4.83271369	4.665674625	4.752569861	4.55293795	0.3850913	4.08487617	3.530651879	2.965237	5.42832255	2.948955374	3.52006287	2.867171962	4.121617392	2.554502481	4.8215363	3.977391126	4.82704557	2.10393849	4.06474276	3.834190643	0.525433264	2.099659501	4.632896	3.732965128	2.752054987	3.430979834	4.47410053	4.130636274	2.35154506	3.1521911	5.38450485	3.75090908	4.36173	3.239114469	4.10359936	4.58894141
MFAP4	7.44830826	7.794692201	7.900154161	1.59306677	0.479250286	0.87713253	3.47455205	2.140884599	2.581208224	3.36400482	2.02844492	2.568476642	1.23226035	0.75492351	1.080974558	7.466093495	3.13476555	4.146627	3.38176732	4.481619321	2.806304	0.2606527	2.870160837	1.77041515	3.806331633	2.984346581	4.068425137	4.59154782	2.752054987	1.45902698	2.90859644	1.58183576	4.118770866	3.748170268	1.063748934	3.543578	4.191085157	6.566678922	3.09892664	1.85652227	2.030423834	1.36918186	1.66058719	2.79403279	2.82425917	3.432354	6.11852569	2.56964118	0.41245469
MFAP5	5.40568159	8.751089864	2.838785416	4.28485856	1.304246546	0.44871641	0.096888314	0.330024117	0.884042838	1.851246714	5.92805441	1.500527636	0.41935761	0.32781585	0.079913122	1.633322485	1.26395141	2.043594	4.20840903	0.908204842	1.42032	0.90230351	0.514098502	0.50823112	3.691295876	0.045715296	0.655173643	3.82639794	0.898453299	5.37048966	0.71345411	3.42405429	1.998103631	0.671485007	0	0.8524337	1.148941815	0.688548878	1.159785466	5.54800147	0.197246315	0.0930413	0.60134894	3.15185174	3.82112034	0.3241346	2.661068288	0.47439355	0.42590946
MFGE8	5.56835491	6.552502238	6.17740859	2.61417882	1.847688724	1.75507663	3.623611334	1.806509776	4.661230287	3.546971494	2.22406582	4.841726958	3.42225811	1.77862212	1.955842986	5.169349962	3.8247335	2.991408	3.82800209	2.698175573	3.757648	1.88266085	3.019460021	2.73547077	3.512226759	2.983413507	4.719471479	3.83419064	4.057931154	4.08575042	2.75112601	4.10641779	3.251739256	3.365664666	1.894217394	4.552938	3.944837847	3.432353688	2.067578658	1.95869522	2.59057849	3.15798667	3.58595314	3.8470634	4.29564087	3.674779	4.586417484	4.44278343	2.16667734
MGME1	2.16927957	2.131309349	2.336865663	4.08621214	3.794528557	4.02154736	3.749345575	4.75599783	4.865594466	3.874503163	3.52333833	4.854229204	4.84388792	3.49202875	3.667841859	3.455325555	4.49217103	5.721417	4.08621214	4.682290724	4.413651	4.42309226	4.138337892	4.31857684	4.100731599	4.479351786	3.898512464	3.60314302	3.435806443	5.03723072	4.75599783	4.0206104	3.898090652	4.21941063	5.567014207	4.931417	5.00961312	3.556263296	4.599707189	4.53642147	4.438232579	3.74778086	4.27961724	3.77205666	5.09837744	4.545553	4.600328773	4.40429919	5.21212055
MGP	10.23317644	9.725815966	7.448308261	3.66136469	2.556623139	1.90418706	6.353436594	3.211329321	4.589577024	5.725759733	5.09658631	5.205045378	2.82155671	3.10433712	3.77452339	5.941610179	5.12602412	5.533208	4.92135225	6.110630091	3.483413	3.78535585	5.197979358	4.05066749	5.948225373	4.713982279	5.091402981	7.76314172	4.62509842	2.13826467	7.65558247	2.63600933	4.356255453	5.828816096	3.87568804	6.696724	6.712384237	3.582970943	3.33400441	2.24508784	2.175010664	5.79656315	3.00053961	6.58085433	4.59970719	7.460756	8.76633923	4.55419538	1.35864753
MICOS10	3.70592223	3.22187788	2.896382859	3.07803694	2.584793626	2.49488885	3.848715726	2.743035574	2.596773956	2.793432331	2.64024335	3.355356274	2.66572857	3.37146394	2.501822686	3.012057783	3.13664575	2.094824	4.09507389	2.556623139	2.96214	2.33686566	3.403306321	3.48206319	3.66745386	2.925274336	3.151197629	3.02035315	2.910477158	2.84002584	3.22556677	3.20341206	2.408134008	2.857853277	3.047813789	2.66427	2.652287604	2.025003177	3.900567626	2.50208787	2.638493366	3.12127602	2.69348808	2.72131496	2.59027998	3.018558	2.840295166	2.77131389	3.43063986
MIR100HG	3.30305072	2.746900357	4.523628109	0.50024492	0.051031181	0.22615553	0.770013439	0.209390705	0.602344787	0.996829042	0.63537696	0.408971718	0.17496043	0.12129146	0.213760206	3.335542325	0.54316544	0.7475795	1.14654735	1.030998511	0.9251341	1.38314278	0.510423961	0.53624115	0.807795079	0.549434422	1.443742767	1.04930702	0.467485423	0.81832486	0.25144233	0.63094069	0.305487215	0.562880872	0.126126125	0.7613225	1.110013183	2.66572857	1.726599421	1.21144612	0.142364303	0.83426644	0.34990687	1.22435503	0.37800623	0.6550389	2.146646046	0.49841722	0.03571192
MIR200CHG	3.63580077	0	0.196001841	4.97958086	4.980415628	2.43434461	3.559530541	3.065905592	2.782653012	2.745992116	2.67424375	2.992031513	3.70627786	1.94070947	5.578623996	2.668355764	3.39917127	1.87004	3.63433675	2.542361477	3.756023	1.8806276	3.348490321	3.560661	4.160245679	4.294129204	3.095096735	5.34887607	2.703722109	1.7675117	2.96096208	2.65766574	1.077945187	3.434427886	3.422258115	3.473778	2.6537361	0	3.410240867	3.96936839	4.37161786	4.8120884	2.56747171	3.94439851	3.79097632	3.665166	3.414376729	2.57433276	4.19891556
MIR205HG	1.2687606	0.066861628	0.076832952	7.14753098	0.620209726	4.31471783	5.361669344	5.775664089	6.595822948	5.643658037	0.37141237	5.802841304	7.55718135	5.67979523	0.02813552	0.164740628	6.69672439	1.512907	6.26240042	5.658941851	8.629129	5.0974747	6.246899785	7.03495848	5.852799063	6.382625531	0.136282238	3.89418836	4.498547318	5.2962066	6.87405731	6.21436872	3.369428779	5.284614371	4.902924698	6.41877	5.750580913	0.113625861	0.864777742	6.11063009	6.866902593	3.7517334	5.93302571	5.14405654	5.89917443	0.3566513	6.052749389	5.18250176	7.76314172
MIR25	2.11797467	1.339446219	1.587176331	4.62438386	3.965801021	3.83399342	3.102437114	3.711901878	4.16213328	1.864664852	2.80646775	3.383486992	4.61506291	1.80191471	4.104284518	2.967421945	2.7796428	3.184161	2.63766224	3.376118032	2.899132	3.56879202	2.175010664	4.8618744	2.316223132	3.62617296	2.684169733	2.73547077	2.541621334	2.07048888	4.65203796	3.27009676	4.313671666	3.503168402	3.462852229	3.205103	2.144368571	3.467473409	3.550176793	3.10625419	3.771664988	1.87896862	3.10937965	3.33759278	2.68131027	3.443241	2.390794714	2.27859452	4.74659163
MIR3685	1.33274715	2.676013442	3.051224811	2.62094535	2.500401177	2.29932969	3.645851805	2.676895043	2.916289439	2.556769941	2.34114647	2.289887997	3.7805434	2.85851632	1.990139878	2.340595716	2.94510693	3.300687	1.93443771	2.362245032	3.39266	3.04301416	2.734010873	2.5772376	1.636249239	2.308229647	3.49202875	0.90513832	2.399060465	2.29846911	2.39536675	2.04142532	2.783237366	3.516148125	2.750838553	3.438648	2.369685267	2.864414551	2.456834885	2.18406609	2.006262895	2.05931831	1.83064527	3.75443462	1.58495205	3.52041	1.860731047	2.48386096	3.03218659
MIR429	0.84958163	0	0.480481494	1.96928448	4.073044124	3.67044464	2.3142339	3.374598681	2.883946	1.024851984	1.93986057	1.96416376	3.59334605	2.1868741	5.186278554	2.27149017	3.40362439	1.739099	1.81164304	1.588614709	4.26955	3.03534704	2.54996812	2.98498275	3.151197629	2.134508847	2.04615775	1.82925835	1.702139873	1.64541386	3.40988895	3.38785775	0.854812524	6.285120631	3.009255015	1.466832	0.801403568	0.596277366	0.344159954	2.57547578	3.563240927	2.01710888	2.61446123	0.93833258	2.69788936	3.816174	1.649242327	1.20585337	2.63110885
MIR4292	0.71905584	0.801403568	1.825811423	1.89632166	3.238182776	3.18162048	2.299329695	2.803005731	2.884558464	1.414424147	2.91839697	2.026120791	2.004489	2.53591816	3.113764891	2.157404405	1.01366976	2.459348	2.13479544	3.223537129	2.653736	3.97292859	2.69378781	1.6560317	2.213018746	2.673666054	2.661626078	1.17277548	2.370250272	3.02064804	2.02612079	3.38852229	2.67749283	3.765605562	3.667841859	1.341598	2.019902117	4.419193291	3.871485105	3.16160272	3.408838295	2.11937824	3.54777549	1.88933002	2.82002375	1.9151	2.378555223	1.84128792	1.50822311
MIR4653	0	0.502200729	0.267252452	2.6405624	2.761685419	1.99305408	0.554520901	2.227150706	2.060164022	2.402700894	1.36865681	1.86421571	3.00459309	0.84385611	1.067951786	1.208789767	3.26604173	2.117975	1.92988892	2.140295094	2.451525	2.25658468	2.405714469	2.25361437	2.545004362	0.718420779	1.753054275	1.6647706	2.819733228	1.83436252	1.40071136	2.03784633	2.495767167	1.804515816	1.334266966	3.416585	3.898512464	0.31109996	0.902914696	1.1237733	1.380262068	1.74630283	2.07308217	2.75265426	3.26832234	1.857339	1.545424283	1.61994116	2.50675142
MIR503HG	2.20323356	3.162214472	1.947440825	1.79819031	1.420827955	0.88462864	1.366771233	0.586256112	0.348289064	0.639985086	0.96298589	0.808509186	1.11864028	0.32432528	0.070008883	5.174199267	1.237502	1.155477	1.32998452	1.471130845	0.6181809	1.72946351	0.508231121	1.48185317	0.984195463	0.346575287	3.415853706	1.45793694	0.808338525	1.03715352	0.95962884	0.57867289	1.917435206	0.861022294	0.474590342	0.1401986	0.937909213	1.055531412	1.669606226	1.64592558	0.965300961	0.58998762	0.85779451	2.83428727	0.7554132	1.223079	0.645228248	0.59145707	2.51902403
[truncated: 554 more rows]
[truncated: 260 more columns]
